# Supplementary material for: Characterizing standard genetic parts and establishing common principles for engineering legume and cereal roots
Source: Plant Biotechnol J. 2019 May 23;17(12):2234–45. doi: 10.1111/pbi.13135 (PMC6835126; doi:10.1111/pbi.13135)
Supplement: Supplementary file 8 — File S1 References and sequences of promoters, terminators and coding sequences used in this study. [file PBI-17-2234-s004.xlsx]

## Sheet: Promoters
Name	ID number	Description / Reference	Sequence
pAtUBI10	EC15062	Arabidopsis thaliana polyubiquitin 10 promoter and intron; Norris et al., 1993, Plant Mol Biol 21: 895-906	gacgtcgttgtggttggtgctttccttacattctgagcctctttccttctaatccactcatctgcatcttcttgtgtccttactaatacctcattggttccaaattccctccctttaagcaccagctcgtttctgttcttccacagcctcccaagtatccaagggactaaagcctccacattcttcagatcaggatattcttgtttaagatgttgaactctatggaggtttgtatgaactgatgatctaggaccggataagttcccttcttcatagcgaacttattcaaagaatgttttgtgtatcattcttgttacattgttattaatgaaaaaatattattggtcattggactgaacacgagtgttaaatatggaccaggccccaaataagatccat…
pOsAct1	EC15216	Oryza sativa Actin1 promoter and intron; McElroy et al., 1990, Plant Cell 2: 163-171	ggtcattcatatgcttgagaagagagtcgggatagtccaaaataaaacaaaggtaagattacctggtcaaaagtgaaaacatcagttaaaaggtggtataaagtaaaatatcggtaataaaaggtggcccaaagtgaaatttactcttttctactattataaaaattgaggatgtttttgtcggtactttgatacgtcatttttgtatgaattggtttttaagtttattcgcttttggaaatgcatatctgtatttgagtcgggttttaagttcgtttgcttttgtaaatacagagggatttgtataagaaatatctttaaaaaaacctatatgctaatttgacataatttttgagaaaaatatatattcaggcgaattctcacaatgaacaataataa…
pOsCc1	EC15298	Oryza sativa Cc1 promoter; Jang et al., 2002, Plant Physiol 129: 1473-1481; Park et al., 2010, J Exp Bot 61: 2459-2467	tcgaaggtaggctgcagttcttgaattgttgaattattattatcttcatcttcattcatctgtaactactgattcatctggtttgttattaccgatcgtaatgccgttgttttgtcaaaaaaaaaaaaggagatcggtttgttattaccgatcataatgctgttcttttataaaaaaaaaacatggatctattggcataatctttttgcgccaggtactccgaccattactcggttaccgacgaaagccggtgagatttggataaacttcgccaaaaatttaaatttccgtttgatctctcaaacgtgggctggtttaggcctgtttaatgtttagacacatgtatggagtactaaatattaataaaaaaaataattacacagatcgtgtgtaaattgc…
pOsAPX	EC15299	Oryza sativa APX promoter; Park et al., 2010, J Exp Bot 61: 2459-2467	gtaaggtgacatggcatatctatgtggtgattttggtgggaccaaggactatatcagcccacatgacaaatttaaaggacttgtttggacaatatgaaagattaaggactaaaatgacctaggagcgaaactttagggaccatattggctattctccctttttgacacgaatgaaaaatccaatttcataacttgtctggaaaccgcgacacgaatcttttgagcctaattaatccgtcattagcacatgcgaattactgtagcacttatggttaattatggactaattaagctcaaaagattcgtcttgcgatttcctttttaactgtgtaattagtttttcttttactctatatttaatgctccatgcatatgtctaaagatttgatttaatgtttt…
pOsSCP1	EC15300	Oryza sativa SCP1 promoter; Park et al., 2010, J Exp Bot 61: 2459-2467	ttgactttttctgcgaagaatcctgtttacggcgcataataagatcgaagaatcacgcctaactgcatgcagatacagtgccgagaacagaatcagatctgcggattaacggatgacttgttttagcttccgtctttttatctggccatatgaaacagtctctcctaaaaatagaatcactgtatagtaaacaaatcttgggattgtcagcaagtgccaagtccacgtagaggaaaatcttccaaaatatatcgtgggtcatcagatgagagattctcgcacaaaacatgcttacgtgtcaaacgaggcacgctacgaaaaaagaggaagctgaccaatcgacggcccctccgtggccacatgtttttgcccgcttttccaaaaaaaattccgttccgt…
pOsPGD1	EC15301	Oryza sativa PGD1 promoter; Park et al., 2010, J Exp Bot 61: 2459-2467	tagatatgccgaacatgaccaatatagaaaaggtcatatttgtgaatagagagaagtaataatatgaatagcaaatacggagtacgtatatagcatcatataacacatggaagtctctttcagttagttaatctatcacatgcgggatttgcggttaaaagctctgttccccaaaacgataaactaatctaaaatcctcgcaaaaaaatttaaaaaatctgtaatcttaaattcgaggaaactcatgtgaagaatgaggtggtggtgacgtcaccaacaaacagatgcgaaatggagaagatgccctggcctgcaactgggccgagccgccgttggtccggtccacgttctgattgccagtttgccaccaactccaactccatatggcacgtggggccc…
pOsR1G1B	EC15302	Oryza sativa R1G1B promoter; Park et al., 2010, J Exp Bot 61: 2459-2467	atagctgttgtactgatgtcgtgcctaatgaggaaattggagtaactgtctaactgattcaacagaggaaattaaatccaggtgagggatgatcagtgaatccaaatattgtactaatgatcatgagtattttatgtgggcattcttcttgacttgaagttgtaaccggacataactgttgctaggaatgtatgacttgaagctttaagcactactacatctgatgatccttacatgttgagcaagaggctggaagaaaaaaaggatgagagccttttaacccatgtaactccaatgctgtctgcaaacctttcagctggttgtgagttgtggctgcagatctgaggaagccactgagagagcactaggtaaggtttctatgttatatctgtaattctg…
pOsEIF5	EC15303	Oryza sativa EIF5 promoter; Park et al., 2010, J Exp Bot 61: 2459-2467	ttgttccacctcatcattaagaaagcattcaatctacctactgatcatctcgcttgcacgttttcagggtagaggagcaccagatatttttcgaaatgaagcagcacttctaaggaggtgtgcctcaccttttagcaggaggtccctaccttcatgttgtacaactaatcgagctaaacttattcgtaggtattcttttccaccccatcattttgttagctgcgcaggatgtagctgaacgttgttgtattgttgtatggggaagcattatactcatacaaattagcaggtttacctatctcagcttgtgtaggcatgtgattgttctcaagcaagggcagggtagatttgtagcgactgtgtgtaaactagtacatcatgtactgtatgttcaaactg…
pOsUBI3	EC15328	Oryza sativa polyubiquitin 3 promoter and intron; Lu et al., 2008, Plant Cell Reports 27: 1587-1600	gatgtgaagaacaggtaaatcacgcagaagaacccatctctgatagcagctatcgattagaacaacgaatccatattgggtccgtgggaaatacttactgcacaggaaggggggcgatctgacgaggccccgccaccggcctcgacccgaggccgaggccgacgaagcgccggcgagtacggcgccgcggcggcctctgcccgtgccctctgcgcgtgggagggagaggccgcggtggtgggggcgcgcgcgcgcgcgcgcgcagctggtgcggcggcgcgggggtcagccgccgagccggcggcgacggaggagcagggcggcgtggacgcgaacttccgatcggttggtcagagtgcgcgagttgggcttagccaattaggtgtcaacaatctattg…
pBdEF1α	EC15336	Brachypodium distachyon EF1α promoter; Coussens et al., 2012, J Exp Bot 63: 4263-4273	agatttgtgattgttcagctacatgctccttgaagcacctttattctactataaattagttcgttggacgagactattagaccacatgctagccatgcttgttgctagttgtcatcaccgccattgcaaaaattgtcaataaatatttagagtgggtggcatcagaaaaacatctctagtggactctcttcctatcatagctactcgggctgtagatagaacgagggcacaagagttgggtggcgtaggtttactcgtgacctcaactcttttggctgtgtcttacgtctaagatgggtttggcatgtgagaaacataggtctaagcaattcatgttagggctgttgcattgttgttgcatcaaccaaatgtccagatagcagttcatgctacatctag…
pBdUBI10	EC15337	Brachypodium distachyon polyubiquitin 10 promoter; Coussens et al., 2012, J Exp Bot 63: 4263-4273	gaggaagaactcgagagggaattgcagatcatgaggcagatggctatttttgtgtcacatatgcgcaaaaagagaggctatatttgtgtccctaggttcttcgttgtattgcagtttccatatcaatctgacttggtcgcatgagaaattgatggttaaataatttgaatctctcatgtagtatcaactattagatattattttcaccaaatatatttccatcggagaagaagaggctacagaggaagcagaagagaggggtgggagaatttttacacttttgtacacccacttaaacagcaaaatccgtatgaaaacaggcccaccaaaacaatgccacgataacaatccgtagaaacaaaagcttcatttaacagcggcgcaacaaagcacgcttat…
pZmUBI	EC15455	Zea mays polyubiquitin 1 promoter and intron; Christensen et al., 1992, Plant Mol Biol 18: 675-689; Cornejo et al., 1993, Plant Mol Biol 23: 567-581	ctgcagtgcagcgtgacccggtcgtgcccctctctagagataatgagcattgcatgtctaagttataaaaaattaccacatattttttttgtcacacttgtttgaagtgcagtttatctatctttatacatatatttaaactttactctacgaataatataatctatagtactacaataatatcagtgttttagagaatcatataaatgaacagttagacatggtctaaaggacaattgagtattttgacaacaggactctacagttttatctttttagtgtgcatgtgttctcctttttttttgcaaatagcttcacctatataatacttcatccattttattagtacatccatttagggtttagggttaatggtttttatagactaatttttttagt…
pPvUBI1	EC15505	Panicum virgatum polyubiquitin 1 promoter and intron; Mann et al., 2012, Plant Biotechnol J 10: 226-236	ccactggagaggggcacacacgtcagtgtttggtttccactagcacgagtagcgcaatcagaaaattttcaatgcatgaagtactaaacgaagtttatttagaaatttttttaagaaatgagtgtaattttttgcgacgaatttaatgacaataattaatcgatgattgcctacagtaatgctacagtaaccaacctctaatcatgcgtcgaatgcgtcattagattcgtgtcgcaaaatagcacaagaattatgaaattaattttacaaactatttttatttaatactaataattaactgtcaaagtttgtgctactcgcaagagtagcgcgaaccaaacacggcctggaggagcacggtaacggcgtcgacaaactaacggccaccacccgccaacg…
pPvUBI2	EC15506	Panicum virgatum polyubiquitin 2 promoter and intron; Mann et al., 2012, Plant Biotechnol J 10: 226-236	gaagccaactaaacaagaccataaccatggtgacatttgacatagttgtttactacttgcttgagccccacccttgcttatcggttgaacattacaagatacactgcgggtggcctaaggcacaccgtccgaaaccggcaaaccaagcctgatcgccgaaatccaaaatcactaccggcaatctctaaagtttatttcatccttatatgacgaggaaagaaaagaagagagaaataatatcttaacttctaaatcagtcgcgtcaactttctcggctaagaaagtgagcactatcatttcggacaccatgtcatgagtgccgacttgccatatcttattatattcttatttatttaattataatcccattgcaatacgtctattctatcatggcctgcc…
pZmTUB1α	EC15533	Zea mays TUBULIN1α promoter; Montoliu et al., 1990, 277: 29-32; GenBank: X15704.1	aagtatcctgatgcggtcatcgtcaggcttgtgtgctgctcttgtccccgttgtggtttgcaacacctgatgttgtaagactttctggttatgtccgccccgctgtgccactgggttattaagaacgtcgttatggatggttgtctacactacattattgcttctcgatattggaaaactgttatgcgcctcggtggattgtgttgttgtcgtaatgtcatcactcatacgccgctgggaattttgaggcctgtcaagcatcaggattgcgttatgagttaaatgcttcagcgacgtttaaacttgtctaaggtgccatctagatcatgaacttgtcaagggttgccacttagatcatgaacttcgtaaatatgtttttggatccaaaatatgtttttt…
pZmTUB2α	EC15534	Zea mays TUBULIN2α promoter; Montoliu et al., 1990, 277: 29-32; GenBank: X15704.1	agactgtatggtgggtggcatcagaccgttcggtgctacacagtctagcaacttttccctgtttcttcttttgtctactttgtttcttttggacttcacttagctgggtcccctggcacttagacaaatatgattaacactcaaatcaattgacttagtgtctagagcataccttttagcttgatccatatagctttgtactaagtcctcttccgagctcattttgcctcacacttttgcttaacatcatgttagttcaaacatcatgtgttgtgcatctaatcaccaaaccaatatagaaatgcccaaggacacatttccctttcagtcggggggaggggggttggtggtcgacgccccggtacgaagtgggtgggggcaggcgagagggggtgcacc…
pZmEF1α	EC15535	Zea mays EF1α promoter; 7:157637878..157639292	ccacaaccgaaaagtccagacagagatcggttctgacaagcagaatcccgctagcatcgtagcaaagtgcgccatccttcatcacatgtttttttgttcttctgatatgagaaaaaggaaaggaagcgccgttttttcgaaagaaaagaaaacgataaggcacggagaacgagtgaccggcgcgtgaagcagcggtggtggagtgggcctagggcagggtagccgtcaaggcagggcgttcgtaggcgctacgaaagctcgaggactgtactcgctcgcaaaccctagccgccggaccggccggtgaccgtgcggcgctgaggcgcgcgctatataaacagagccatccattcctcccttaccgttcagtcccacctcgaccgcctcctctcccctccc…
pZmPIP2.1	EC15536	Zea mays PIP2.1 promoter; chr02:174426708..174430655	tattggaaccatcttcttcggtccacgtctatctcatggcatgccttactccacttgggctccaccagaagctgaccacgccaatgcttcggcatcgtcggtgcaggagcaggagtgtgccggcgcgtgatgcaacgtgagtgggaacaggagaaggccggtggtaacaaggaggaataaaatagaacaaaaggtttggcgatgagaaatgtggctgagctgcctgagcagcagcgagtgcacatgcaaatgctgtacctgtgacctgtgtactagacgggctacccccgttttctcggagtttccgccgcaattccgcattaaaaatagtagtttcaggacatgacgaatgagtggccgggcccgggcttgcattgcgttgatctgtgcgatcggctt…
pMtCCaMK	EC15063	Medicago truncatula CCaMK promoter; Gleason et al., 2006, Nature 441: 1149-1152	tctagatgtgtgccattcacgatggcccctatttgaattttatctttatatttattgcagaagaaaacacattgttatatatttaccaaaaatatttatttaatagtaaaaaatttacgaaaaccaagaaccagtctttgtgatggcaatttcttttattttatggaatagcaaatccatatcttgatgcgcacgcgcgtattataaacaataataatactctttttatttttcaaaaaaaatttttttttagagcaaacaataataatactttacaatttctttttccttaaaaaagcaataatactttacaaaaaaaaaaaaaaaaaacactcttgttttccgctaaaaaaataacactttttacgagaacaaaactatatgtaatttcttctctaa…
pLjCCaMK	EC15064	Lotus japonicus CCaMK promoter; Hayashi et al., 2014, Plant J 77: 146-159	tagttgttagaaatgttagtaaattaatccctccttcgagttcgaacccgagagccttcacctttcatctcacccaacccttatatccctaactcttaccactttcattggtgactcttggagaatagagacatccaaaatggtaatcaaacatgtcaattatggaaccatttttcttgttttttttttcttgcattttgacttttttggattcgtgttgtattgtgtcatttgtgtttttttatagtcaatattgtgtcatttgtcgaaatgacttgtttctcgactacatttgaatttaatagttgatggggaccaaaatctattttctcagtagttatattaggtaagatttgcaattttttttttaatgtccggaacatcaagaaagtagcggat…
pMtIPD3	EC15182	Medicago truncatula IPD3 promoter; Horvath et al., 2011, Mol Plant Microbe Interact 24: 1345-1358	cattctttcccaacacctctacttcttcgagatttccacatatccgtgtgattatgttaagaaagtcaactcttatgtcaccttaaaagttgattctaatacagttttgtcatctatgaccacaataagacactatataattaatatcaatgatcaataaggtgacaaatattgggatataagattaggtgtacttcctctaaaaaaaattaggtccttagttagtttgtaaaatagtattagagatttagtgtatattgttgtaatataagtatataaccacctcattatagaggcactctttatgatttgtaacatacttaaggttaaatatgtttttggtccctgtaaatatgtcaacttttcgttttagtttctctaaaatttcctttcaacttt…
pMtNSP1	EC15183	Medicago truncatula NSP1 promoter; Untergasser et al., 2012, PLOS One 7: e47885	gatgcttttccacgaaaacttatttgaatctatttttaagaagaaagtttatttacatagaagctagaaaaaagttatccatgaattaatatatatgacatcaatatcaagaatattatggtagaatttagcaataacaaatttaactccaaaaatttagatagcatgaacaaattcacggattaaccatgaacactctttacttttgtagtatgaagttataaaaaaaaataaaaataaaaataaaaataaaaaataaaaaattgaatgtttaataggatatagaaaattatcattttttaagaaaaggataatcaatattaataatgtgagacaattgcattttttttttcttaacatgttttttaagtgttttatggtgtattaatgctacaatct…
pMtNSP2	EC15184	Medicago truncatula NSP2 promoter; Untergasser et al., 2012, PLOS One 7: e47885	atacatggtcacctttttttaaaccgtatactcacctcttatttagaatattatattataccatttcatcaagatatgtactttatatatattatgtggttgaactcaaataattaatgaatttttataaaacttaaattgatcaaaagtatctaagttcaataatctttgagtaaaaaatccttagtcatacttaatttattttccaactgaactacaaaatgttatggtctgtttcctctaagaataaaacggtaggacataataaacaatgcatctcgatcattccccattctaatgttaattgtctaattttcagctcatgtaattagttattgagttagatatgatcttgatctctacaaaatacctctttcttaagtttagctcttattttgg…
pMtERN2	EC15186	Medicago truncatula ERN2 promoter; Cerri et al., 2012, Plant Physiol 160: 2155-2172	ggacatttaaaaatcctcaaatagttttgggactaacaaaatatgcattattttatgaaaatgtagatttatatgaaattgtttcaaatacatttttattgttatttaggattttgtagtttaaatatgtttcccagaatcttcataaaaaaaatgcaaattgagtatcactaattgttgccctcaaaatgatggtattttattattctaacctaatgcttaatgattccaattttaaaatgtcaagctatgcttaatcttgcaattattgttaacatgattgattaagtgctcttataaaaaaaatgactggttaagtgttgtggtcaatacaaataaataatagcttaaattggatagatttcctaagataacattgccatgttaagatagccaact…
pSiCCaMK	EC15065	Setaria italica CCaMK promoter; scaffold_3:14972430..14975757	acttatatgtttgtatgacaaattagcatgggtgctttaggcctttatcattagtttgtattactatctgtgcttatctgtttgatgatatttgttcattcatcacggaaacattttttcatggtgattacgatttggaggataaataattttgttacattttttacttttagttctctaaccctactttgatgttgtgaagtatattgtggttagtgtctccttaatatctttgcatgccggacttaaagagaaacattgtgaaacagagggacatacaatagattctatacacctcattgatcacttattttgcttttattgcataaatttcgtagtttgctagtttgtgagttgtataaagctatgctcctgcttttttgttcatgcaaaattgta…
pBdCCaMK	EC15066	Brachypodium distachyon CCaMK promoter; Bd2:19,159,586..19,161,585	gttttggggattagtttgcctagagaatttaatatttgctgcattttttgggggggtgttaccctagtgaaaacatctgtctggaaccatcaatatattatttaagcaggatatattccttgtttccatgagtaattttcgtttgtctgatgtgcttaaattttttagtctcgtcatattcacccaattttctgaatctgatcacaatattcaggtcaatacccttgcatttttttaaatgtggtagcagtatttgcttgtcggaacagcccgctgctctttgcagtgtgacatactgaatcagacgagagatcaaccgcgagggagtgctaagtaagaagcacgtggttaggccaagcatacctaagatctgaatttttttacactgctcactgcctg…
pZmCCaMK	EC15067	Zea mays CCaMK promoter; 4:201,365,492..201,366,679	actttattatccggtttgagcaatctcggggggttggacgatttgcacatgctgataaagttagagtatccgttttgctggcttcccagtgacatagcgtgccaagttcgagatttgattatttatacgaaattgatgggcaatctagtaaccttatagcatggagagcgtatggatagagacaaataagaaaatgtgttattcggtgattgatcgtgagttggttgctaaagctaggaaaaaaggctatgtagtgatgcaaatgagaatgataaggatatttcacatgagtttggtagactcaattataaaacctgtgacctggattgtctttgagaatcagtggtagttgtagaattatgtgagatctgtgtgtgtgtgtcaacatagactagtgat…
pSbCCaMK	EC15099	Sorghum bicolor CCaMK promoter; 10:59,433,918..59,435,917	tttgagactttgagagggacctgtgtgtctcgacatatagctactgaagcagacacccactcttccattaacaaagcatccatccctgaaacaaacctgggaagagaggagacacaaacaaggtacagcaagcatccctctgcagttctcttcgttctccttcaaggtcgtcggaggtcatacaaagctccatcgcttattttgaatttcttttctgcattaagccagctagcttgcccacccgctgtggggtagcagcgaaccttggcgacgatctgctccagtttctgcttggtgatcttcctggtcaggacgccaggtatgcttgtgctgcttcagttcttcaacacaagtataagaacatggcgtcgtttctttaaacaaatggtatagacttgg…
pOsCCaMK	EC15100	Oryza sativa CCaMK promoter; GenBank: AC097175.2	aattttggtttccttatcgatttctatgatgaatggttaagttggaaagaggaaactcatgccagagtgaagatttgtcaatttgtatggcacaaatgtctatcaaaatgattcatttgttcctctccagccgtttgaccagaccatacctggccaatttacatcttgtgttaatttgcatgaggagagcttaccttccatgtttatgatgttgtcagctacagtggaattgtgcttacaactgtctaagacaaagcagtaaactacagttaggcctcagcgagtgtagaccaattcagagcagctccaagcagtggcaaccaggtcaacaaaaactattttggcctgtcatcttcttccaatcatctcatttctctcttcttgtcaccttgttctctg…
pSiCYCLOPS	EC15187	Setaria italica CYCLOPS promoter; scaffold_4:755285..755934	ttgatccctggattagaactctcaaagtgtaaaacaaaaaagatacaaatagttcaaacctttcatatttcagactaagtatagaacatcacaagtgaaatccggagcaactgccaaaagatttatctgatatttaacttgtgttgcattttttcagaccaagtacagaagctgtcagcatatcaagacgatttcaagcaatgcacagctcttctgttcatatatacagacctggtatagaccgtatttacagctacatcattggtgcaaaagcagccaaattcttcataggccaaattttccactgatgagacaaaattaggagaatggaatctttgcctccactgaagaggaagatacctgccaccagctttgttaacttccagctagtgcaacact…
pOsCYCLOPS	EC15188	Oryza sativa CYCLOPS promoter; GenBank: AP014962.1	ggttggagaagaggacgcgaggcgaggtggggttttagaagagaagccgaggccgctctagttgggccttctcatgggccagcccatatcgaagcaaaggtatcctctacgtgggccggatataaggcccatcttccgcattccccgcataaaggcgtaatagatagtaatacgcttgtgacagcggaggcgtattagattgtactcgctttctgatctttgaagcgaaatttcgatggaaatggaagcggctctgtgataggccaagacagtaagcgactgcagatattgtatatttgtataagccctgaattctgatgacttttagcaaacccaaattttaaagaatcaagttgatgctgaatattgtttcatcatattttactatccctgtgtgat…
pSlREO	EC15306	Solanum lycopersicum REO promoter; Jones et al., 2008, Funct Plant Biol 35: 1224-1233	cacaaggcaacggatggatctaatttttttttacaaatcgaatcgaatacacataatacaaatacatttgttatgaattacaataatgatacaattgtattagttgatataaattatattctttaatatagtttatttacactatgaattgaatacaatagtctttttaatacaattgtattcatttatagaaatctatgaattgaatacaatagtctttttaatacaattgtattcatttatagaaatcaatagtattagttatattcatggtacaattatcgatctgatatacgaaataattgtatctctcttctctctcccaaatcttacttgtccttttcccctctctcacaatctcgctcgtttttctcctctttctaatagctagtattttat…
pMtPT1	EC15310	Medicago truncatula PT1 promoter; Xiao et al., 2006, Plant Biol 8: 439-449	tggagttcgaatcccgaacaccccacttctccacatttaaaatgtgtgaactcaagtcactatgttatttgaccaaaaaaacaaaatgagaaaaaaaaagaccaagcggggaaaagtacccatttaccaagtcgatacaaatactaattgacttttattttttggttaaaaataataattgactttttttaggggaaataataataattgacattttttttttaatatttttgacaaaaaattgactttatgtaccgattataattatcataaacccacataatataacgtcatagtttaattgacagttggtctgaaacaaaatatagtttaacttgttagtttttttagaggagttaaattgccagttggttgcattgcataatatggcgcatgcac…
pMtPT2	EC15311	Medicago truncatula PT2 promoter; Xiao et al., 2006, Plant Biol 8: 439-449	tagaggccacttgtctttattttttaagggcagggaccacttgttatttgcttaaaattgaacgaaaatattaagattatagtctctttaggattacttaaaaaatcaacaagcaaactatgaatggataatttatgatatagcataatagaaactattatacaaacccagaattttgttattggagaacctctaactaccagtatagttgaatattgggttgcaacagatacaaggggtattaaatatattgagcatatatctgtttccacaagtggaatcaatgtcaaatctaaaaaatatctcttaattaccttaagtggaatggatgtcctagatttttaattggttatgtatctgtattaaggatatattactcggaaagaataaattagcatg…
pFaRB7	EC15312	Strawberry FaRB7 promoter; Vaughan et al., 2006, J Exp Bot 57: 3901-3910	attcctcaacctggtagccgtttcttgacgttttgattgtttctattattattcggtattttcttaagtcactcactgagcattagtttgctcatccctttttgtgttttctgtttgcatgtctgttagtttccttttcagaagtgttcgggttgtgtgtagcttagagtaggattttctttttggttcacttgtttaagagaaagtggttcacttgtttaaaagaaagggctttctcttataaaactgatttggattttatttgtaaattacttctgatgtgctcattttctctacctttatatttatagagaatttacttgcttatatctttttgtatttagaatttcatttttgagatttaataatgctattgtccattttgggactgggtcgttt…
pAtPyk10	EC15313	Arabidopsis thaliana Pyk10 promoter; Nitz et al., 2001, Plant Sci 161: 337-346; von Schweinichen & Büttner, 2005, Plant Biol 7: 469-475	ctgcaacgaagtgtaccaacaacttgactaggattctaagttcttttatgtataggatgtctatattaaactaccatgactaacatatatatagtagttccatatgctcgataaactatgatagatcaacaattttaaacatatagtttaacactatttatttgttcaacgtcaatagtttatagttcgcatgcgctcggcttagatttggtccccaacagtcgaaattgtcaaataatataaaataaaagtttcattgttaggattcatttattcttcgggtggttattgtaataaaaggcaaaagaaaaagaagaacaaaattcacaagtaaaaaaaaagataacatcattcttttagtcgacaaaaaaaaaaaaaaaatcaaaaagatttattcag…
pTobRB7	EC15314	Nicotiana tabacum TobRB7 promoter; Yamamoto et al., 1991, Plant Cell 3: 371-373	gtcctacagaatgtgaatttgaattagtttggtcatacggtatatcatatgattataaataaaaaaaattagcaaaagaatataatttattaaatattttacaccataccaaacacaaccgcattatatataatcttaattatcattatcaccagcatcaacattataatgattcccctatgcgttggaacgtcattatagttattctaaacaagaaagaaatttgttcttgacatcagacatctagtattataactctagtggagcttaccttttcttttccttcttttttttcttcttaaaaaaattatcactttttaaatcttgtatattagttaagcttatctaaacaaagttttaaattcatttcttaaacgtccattacaatgtaatataact…
pIbSRD1	EC15315	Ipomoea batatas SRD1 promoter and intron; Noh et al., 2012, Transgenic Res. 21: 265-278	attgacaatattctcttatgaaaaaacacacttgatcttatatcagttagggatttgaccggtttattaaaggatagcctaccaactttgttgaacgacatatcatcatatcatgattcaaaagatgctcttttttattgtcatatttgtggcacaggatgagtacagtttcgcatacaccatgatcatttttatcaaatcatactctataaaaccctgtcaaagaaaagagaggaagaaacgagaagaagaaactcatccaagaaacaagaggaacattattgctcatgattagatcgacttgaacatgtactaatgccaatctcaaattacctacataggtgtgttagacaaatatttgttaattagctgattgacttaatggatttgactagttgt…
pHvPht1.1	EC15304	Hordeum vulgare Pht1;1 promoter, includes Zea mays ADH1 intron; Schünmann et al., 2004, J Exp Bot 55: 855-865	gagctccgactacccccgcgatatcaagcaagacccatggagggcaggcggcggcctacaaagttccaggacctaacctacggccggtggcgtggcctcacctcgttcaacgagtccggcggcgaggcgtgggcaggcatcggcgtagaaagcgatggatcaacgggggccatctacaactgcctacgtggactgtttgactccgccacgttggcactgacactgggtcctgtttgttaggttttctgtcaaaatgcaatcaaccgactatttagtgcttgaattttttactgaataacgtgttttgggcaaacttttttgaaaacgattgttttcggcactgagcgacgcaatttcggtggtttttgacaatttactctaaacatcagcagaccaatg…
pHvPht1.2	EC15305	Hordeum vulgare Pht1;2 promoter, includes Zea mays ADH1 intron; Schünmann et al., 2004, J Exp Bot 55: 855-865	tcctttttttagaaaatgaggattatccaccgcctctcttcattttttttaactgagtcaaaagctttgtctcatccattaaataaaagagaatagagttttttacatcccgcctctcttcatatgcagtcataataactgcaagacctaccactgcatatccatttatcattgatgttttgttttctacttttgctttccttcttattctcgagcaaccggctagagctttgccttttcatactataaaacaagataattgtccaattaatatgaaagactggccgaaaaccgatataacgagccatacaaacgacatccccgtggccacacccccaatggcccgactactctatcacccaagaaatcctagtcgacaccctacctaatgatacagag…
pHvIDS2	EC15307	Hordeum vulgare IDS2 promoter; Yoshihara et al., 2003, Plant J 36: 780-793	agtttttcaggtttacgtttttgttttttcttgttttttcatagattttctttgtttgtttctccatttcaccgtttttcgcattggttttcacggtttttttttctgttttttatcttcttttgtttcttgacagggttttcttttttcttctccttttttttggttttcatatttcttctccattctttgtttggtttccttttttattcttattttttgttttttcttacgtatgtttttcttttcaatctgaattttcatgtacgttaaaaacatttatttaataaaaggtcaacattttttgtatatatattcaacaatgtccaaacgcttatttaattgcccaatattttaatactaattcaaaaaaattaaataatttttctatttatttct…
pOsRCc3	EC15308	Oryza sativa RCc3 promoter; Xu et al., 1995, Plant Mol. Biol. 27: 237-248	ggcgacggctaaaggacatagcaccactagtctacgcgattgcaaaaaagaagaatgcaagcctgcaacaagtatcgctttcccgaccaatggttggttgacctcggtttgccggtaacctcaggctggacgacagaactaattagccaacttgtcaatgtctagggtgctgttcatagcctgcagttgacagagtacgaaaaggacaagatcacatggaagctaactagtcacggcgaatacatgacgacatcggcctacaacgcacaacttcttggcataaaagcttcaatttcaatgcccctatctggaagccctaggcgccgcgcaaatgtaaaacattcgcttcgcttggcttgttatccaaaatagagtatggacctccgacagattggcaac…
pZmRsyn7	EC15309	Zea mays Rsyn7 synthetic promoter, includes Zea mays ADH1 intron; Lu & Bruce, 2000, Plant Physiol 156: 277-283	tctagagataatgagcattgcatgtctaagttataaaaaattaccacatattttttttgtcacacttgtttgaagtgcagtttatctatctttatacatatatttaaactttactctacgaataatataatctatagtactacaataatatcagtgttttagagaatcatataaatgaacagttagacatggtctaaaggacaattgagtattttgacaacaggactctacagttttatctttttagtgtgcatgtgttctcctttttttttgcaaatagcttcacctatataatacttcatccattttattagtacatccatttagggtttagggttaatggtttttatagactaatttttttagtacatctattttattctattttagcctctaaat…
pOsRS1	EC15764	Oryza sativa RootSpecific1 promoter (Os03g01700); Li et al., 2013, Plant Sci 207: 37-44	tgaaaagagcttgagagaatgagttcgtttgaaactctgaatctaattattttgtctgtccaaatgcattcgaagctagctacacctgcatgctgccaaagaatagcttaacttaattgttgtgacaccgtatgtgtggagggcatgcattccaggactatatatacaaatataattaatgatgagatcgtgttccacgtgacatgatatgatcgatcgatcgatcaactaatgtaatgtatctcttcctgacaaatcattcacatatatatgcatgtaattaattaatcaaagggctatatctagctaatatatctctactgcttcgtatctcagtggctctgatcgttggacaggttcaatcactaagacacatgtacgtacactagctagctagct…
pOsRS2	EC15765	Oryza sativa RootSpecific2 promoter (Os02g37190); Li et al., 2013, Plant Sci 207: 37-44	tgacaatccgccggagtcgccggaccacgaacacccaccgccctcccctgaatactacgacccaccgccatcgccggactactatgacccgccgcactcaccggactactacgacccgccgccatcaccggactactacgacccgccaccgtcgccgtactacggcggaggcggtggatatggcaaaccaccgccgccgccgccatgctgcccatgcaagggtgtctaggactgatgcgactggtccggcgagtgctgctcgccgtaggccgatggagcgagctccgtacaactcatatgaagcagatcacacatgctggttcataaataaacacttctccttaattaaatattattcaaaattactagaaaaatgtatacagttcaaataaaatagtt…
p35S	EC15058	Cauliflower mosaic virus 35S short promoter; Odell et al., 1985, Nature 313: 810-812; Benfey & Chua, 1990, Science 250: 959-966	gtcaacatggtggagcacgacactctggtctactccaaaaatgtcaaagatacagtctcagaagatcaaagggctattgagacttttcaacaaaggataatttcgggaaacctcctcggattccattgcccagctatctgtcacttcatcgaaaggacagtagaaaaggaaggtggctcctacaaatgccatcattgcgataaaggaaaggctatcattcaagatctctctgccgacagtggtcccaaagatggacccccacccacgaggagcatcgtggaaaaagaagaggttccaaccacgtctacaaagcaagtggattgatgtgacatctccactgacgtaagggatgacgcacaatcccactatccttcgcaagacccttcctctatataagga…
pLjUBI	PMC1500	Lotus japonicus Ubiquitin promoter	ggagagaggattttgaggaaataattaattgaattacttgtattattgataaagtaatttagataagttgttagtacaacttattgcaactatggatagacaaaaatcacttattttaaggggagaagtatataacaacttattataaaatttctgagcagccggcctcctccaatcaatcatagagagtggagcccattctggaaaaccaaggaacccccaacttgcactggtgcggtggcccaattcaaaaaaaacggggcccagcaaagtaacgccgttgtaacgatttatcaatccaaactcaaaaggcggcgagatgcgtttaactccgtgaaattaacaaaccgccaacaacttgcaatttgcaactaccgtttccaagaagaactcaaccac…
pLjNFR1	EC25009	Lotus japonicus NFR1 promoter	gcatgcatatagctctatttctttagtaatgttacacctgcacgatgtCcataataatagaagTcataatacatatacagattaaaattaaataaacaatttctaatcaaatttaaaaatgtcaacttaatttcattattaaaatataacaatatgaataaccaaaaataaattaagacattcacccccccccccccgaaaagaaatttaagacaattacaattttttggtatatatattaaagacttccaattatggacataggatctcaacttagtaatcttcactttaggaaagtcttttccccacaagtcacaaccatctattaatatcaatacaaaatgaagTcaactcaataaaaagatccttttataggaaattgatgaataaaactgatat…
pLjNFR5	EC25010	Lotus japonicus NFR5 promoter	ggacatgagattgaagctccaaaattagctcttttttctgatgaatacttaatgctttgttgtattcacttgattaagtgctagaaatcatctttgcatgatcatagattaaatgaatttccagttggtgtgtggagagctattttgttatgctgacatctgcaatttgcagggcatctaatgattgtcatttcttaaattattattggttgtttccgtttctttaattatctgttttaatcttgcaggtcatacaaattaaaatactagccaccacccaagacatactaaatggggtagtagagggaagggtaaggtcgataaggatgactttttattctataaaatttaggagaatttgagcttaagtggcaaggcaaacgacattactatacgaat…

## Sheet: Terminators
Name	ID number	Description / Reference	Sequence
tRbcS	EC15318	Arabidopsis thaliana Ribulose 1,5-bisphosphate carboxylase/oygenase small subunit terminator (At5g38420); Nagaya et al., 2010, Plant Cell Physiol 51: 328-332	gagctttcgttcgtatcatcggtttcgacaacgttcgtcaagttcaatgcatcagtttcattgcgcacacaccagaatcctactgagttcgagtattatggcattgggaaacatgtttttcttgtaccatttgttgtgcttgtaatttactgtgttttttattcggttttcgctatcgaactgtgaaatggaaatggatggagaagagttaatgaatgatatggtccttttgttcattctcaaattaatattatttgttttttctcttatttgttgtgtgttgaatttgaaaatataagagatatgcaaacattttgttttgagtaaaaatgtgtcaaatcgtggcctctaatgaccgaagttaatatgaggagtaaaacacttgtagttgtaccatta…
tAg7	EC15319	Agrobacterium tumefaciens Ag7 terminator; Gielen et al., 1984, EMBO J 3: 835-846; Krebs et al., 2012, Plant J 69: 181-192	gctagctatatcatcaatttatgtattacacataatatcgcactcagtctttcatctacggcaatgtaccagctgatataatcagttattgaaatatttctgaatttaaacttgcatcaataaatttatgtttttgcttggactataatacctgacttgttattttatcaataaatatttaaactatatttctttcaagatgggaatt
tHsp	EC15320	Arabidopsis thaliana Heat shock protein 18.2 terminator (At5g59720); Nagaya et al., 2010, Plant Cell Physiol 51: 328-332	atatgaagatgaagatgaaatatttggtgtgtcaaataaaaagcttgtgtgcttaagtttgtgtttttttcttggcttgttgtgttatgaatttgtggctttttctaatattaaatgaatgtaagatctcattataatgaataaacaaatgtttctataatccattgtgaatgttttgttggatctcttctgcagcatataactactgtatgtgctatggtatggactatggaatatgattaaagataag
tAcs2	EC15321	Arabidopsis thaliana 1-aminocyclopropane-1-carboxylate synthase 2 terminator (At1g01480); Nagaya et al., 2010, Plant Cell Physiol 51: 328-332	aaatcttaaggcataacgtctgagagattggattaactcgtccgcgtttcactccctgttaattaatcttaaattagtaagtgattaagtaaatgttttttctttcattgtaagattggaataattcaatttcgacattagggttgtttttgacggccagcttttttcctggggtcaaatggtaacttttaagattttatgtgtttgattctgtttcttttttccgcttaggattttaatcgatggattgtcctagtggtgctggtgtgtagcatatatgcttttcttatatgtttttgtgtgtaataaatgaaacattgtcttttgataaggatcaccagagtttattagttggggaggttgataatgttttgtgagtaatggaggatttgttaacct…
tAdh	EC15322	Arabidopsis thaliana Alcohol dehydrogenase terminator (At1g77120); Nagaya et al., 2010, Plant Cell Physiol 51: 328-332	agccattctctcgcagatgatgttcactttctgttttacttcctttatgcattcacagcaataaaagaaagaaatctccatcgcttttggttttcttctctgtcttaagttagtcgttttcgtgtctaatctattacttatcattgtaatagactcttcttctattgagatttgaatataaactaaaacacattccattttactgtgttctcaacattcagaatgcaaacggactaaccgtagtgactcg
tH4	EC15323	Arabidopsis thaliana Histone H4 terminator (At5g59690); Nagaya et al., 2010, Plant Cell Physiol 51: 328-332	ttagagtttttcagatccgcgtttgtgttttctgggtttctcacttaagcgtctgcgttttacttttgtattgggtttggcgtttagtagtttgcggtagcgttcttgttatgtgtaattacgctttttcttcttgcttcagcagtttcggttgaaatataaatcgaatcaagtttcactttatcagcgttgttttaaattttggcattaaattggtgaaaattgcttcaattttgtatctaaatagaag
tNOS	EC41421	Agrobacterium tumefaciens Nopaline synthase terminator; Bevan et al., 1983, Nucleic Acids Res 11: 369-385; Weber et al., 2011, PLOS One 6: e16765	gtcaagcagatcgttcaaacatttggcaataaagtttcttaagattgaatcctgttgccggtcttgcgatgattatcatataatttctgttgaattacgttaagcatgtaataattaacatgtaatgcatgacgttatttatgagatgggtttttatgattagagtcccgcaattatacatttaatacgcgatagaaaacaaaatatagcgcgcaaactaggataaattatcgcgcgcggtgtcatctatgttactagatcga
tOCS	EC41432	Agrobacterium tumefaciens Octopine synthase terminator; Barker et al. 1983, Plant Mol. Biol 2: 335-350; Weber et al., 2011, PLOS One 6: e16765	gtcctgctttaatgagatatgcgagaagcctatgatcgcatgatatttgctttcaattctgttgtgcacgttgtaaaaaacctgagcatgtgtagctcagatccttaccgccggtttcggttcattctaatgaatatatcacccgttactatcgtatttttatgaataatattctccgttcaatttactgattgtaccctactacttatatgtacaatattaaaatgaaaacaatatattgtgctgaataggtttatagcgacatctatgatagagcgccacaataacaaacaattgcgttttattattacaaatccaattttaaaaaaagcggcagaaccggtcaaacctaaaagactgattacataaatcttattcaaatttcaaaagtgccccagg…
t35S	EC41414	Cauliflower mosaic virus 35S terminator; Mitsuhara et al., 1996, Plant Cell Physiol 37: 49-59; Weber et al., 2011, PLOS One 6: e16765	ctctagctagagtcgatcgacaagctcgagtttctccataataatgtgtgagtagttcccagataagggaattagggttcctatagggtttcgctcatgtgttgagcatataagaaacccttagtatgtatttgtatttgtaaaatacttctatcaataaaatttctaattcctaaaaccaaaatccagtactaaaatccagat
tAct2	EC44300	Arabidopsis thaliana Actin 2 terminator (At3g18780); Weber et al., 2011, PLOS One 6: e16765	gctctcaagatcaaaggcttaaaaagctggggttttatgaatgggatcaaagtttctttttttcttttatatttgcttctccatttgtttgtttcatttccctttttgttttcgtttctatgatgcacttgtgtgtgacaaactctctgggtttttacttacgtctgcgtttcaaaaaaaaaaaccgctttcgttttgcgttttagtcccattgttttgtagctctgagtgatcgaattgatgcctctttattccttttgttccctataatttctttcaaaactcagaagaaaaaccttgaaactctttgcaatgttaatataagtattgtataagatttttattgatttggttattagtcttacttttgctacctccatcttcacttggaactgatat…

## Sheet: Codon optimisation and intron
Name	ID number	Description / Reference	Sequence
CCaMK	EC15134	Medicago truncatula CCaMK native cDNA sequence	atgggatatggaacaagaaaactctcagatgaatatgaagtttcagaaattctaggtagaggtggattttctgttgttagaaaaggtacaaaaaaatcaagcattgaagaagaaaaatcacaatcacaagtagcaatcaaaaccctaagaaggttaggtgcttcaaataaccctagtggattaccaagaaaaaaagatattggagaaaaaagcacaatagggttccctacaatgagacaagtttcagtttcagatacattactaacaaatgagatacttgtaatgaggcgaatagtcgaaaacgtttcgccacatccaaatgtgattgatctttatgatgtatatgaggacacaaatggtgttcatcttgttcttgagctttgttccggtggtgaactt…
sCCaMK	EC15082	Medicago truncatula CCaMK codon optimised cDNA sequence	atgggctacggcacccgcaagctgagcgacgagtacgaggtttcagagatccttggcaggggcggcttcagcgtggtgagaaagggcaccaagaagtccagcatcgaggaggagaagtcccagagccaggtggccatcaagactcttagaaggctgggcgccagcaacaacccatctggcctgcctaggaagaaggacatcggcgagaagtctaccatcggcttcccaaccatgcgccaggtgtccgtgtctgataccctgctgaccaacgagatcctggtgatgaggcgcatcgtcgagaacgtgagcccacacccaaacgtgatcgacctgtacgacgtctacgaggacaccaacggcgtgcacctggttctcgagctttgctctggcggcgagctg…
CCaMK + intron	EC15140	Medicago truncatula CCaMK native cDNA sequence plus Arabidopsis thaliana UBI10 intron	atgggatatggaacaagaaaactctcagatgaatatgaagtttcagaaattctaggtagaggtggattttctgttgttagaaaaggtacaaaaaaatcaagcattgaagaagaaaaatcacaatcacaagtagcaatcaaaaccctaagaaggttaggtgcttcaaataaccctagtggattaccaagaaaaaaagatattggagaaaaaagcacaatagggttccctacaatgagacaagtttcagtttcagatacattactaacaaatgagatacttgtaatgaggcgaatagtcgaaaacgtttcgccacatccaaatgtgattgatctttatgatgtatatgaggacacaaatggtgttcatcttgttcttgagctttgttccggtggtgaactt…
sCCaMK + intron	EC15141	Medicago truncatula CCaMK codon optimised cDNA sequence plus Arabidopsis thaliana UBI10 intron	atgggctacggcacccgcaagctgagcgacgagtacgaggtttcagagatccttggcaggggcggcttcagcgtggtgagaaagggcaccaagaagtccagcatcgaggaggagaagtcccagagccaggtggccatcaagactcttagaaggctgggcgccagcaacaacccatctggcctgcctaggaagaaggacatcggcgagaagtctaccatcggcttcccaaccatgcgccaggtgtccgtgtctgataccctgctgaccaacgagatcctggtgatgaggcgcatcgtcgagaacgtgagcccacacccaaacgtgatcgacctgtacgacgtctacgaggacaccaacggcgtgcacctggttctcgagctttgctctggcggcgagctg…
NSP2	EC16650	Medicago truncatula NSP2 native cDNA sequence	atggatttgatggacatggatgccatcaatgacctccacttctctggacacagctccctcaccaacacccctacttccgacgaggattatggttgcacctggaaccactggtcacccatcgtcaactgggacacctttacaggtgccccagatgactttcaccacctcatggacaccatcatcgaggacagaacaactgtcctcgaacagctcagtccatctatcaccacaaccaccaccaccaccacaaccacggatgaggaagaagaagaaatggaaacaacaaccacaacaacaacaacggcaataaaaacgcatgaagttggtgatgattcaaaagggctaaaactagtgcacctattgatggctggcgcggaagccttaaccggttcaaccaaa…
sNSP2	EC16652	Medicago truncatula NSP2 codon optimised cDNA sequence	atggacctgatggacatggacgccatcaacgacctgcacttcagcggccacagcagcctgaccaacaccccaacctctgacgaggattacggctgcacctggaaccactggtccccgatcgtgaactgggacaccttcactggcgctccggacgatttccaccacctcatggataccatcatcgaggacaggaccaccgtcctcgagcagctgtctccatccatcaccaccacgaccacgactaccaccaccaccgatgaagaagaggaggagatggagactacgaccacaaccactaccaccgcgatcaagactcatgaggtgggcgacgatagcaagggcctgaagctggtgcatctgctgatggctggtgctgaggctctgaccggctctaccaag…
sNSP2 + intron	EC16653	Medicago truncatula NSP2 codon optimised cDNA sequence plus Arabidopsis thaliana UBI10 intron	atggacctgatggacatggacgccatcaacgacctgcacttcagcggccacagcagcctgaccaacaccccaacctctgacgaggattacggctgcacctggaaccactggtccccgatcgtgaactgggacaccttcactggcgctccggacgatttccaccacctcatggataccatcatcgaggacaggaccaccgtcctcgagcagctgtctgtaagtttctgtgttccttattctctcaaaatcttcgattttgttttcgttcgatcccaatttcgtatatgttctttggtttagattctgttaatcttagatcgatgacgattttctgggtttgatcgttagatatcatcttaattctcgattagggtttcatagatatcatccgatttgttc…
NFR1	EC25019	Lotus japonicus NFR1 native cDNA sequence	atgaagctaaaaactggtctacttttgtttttcattcttttgctggggcatgtttgtttccatgtggaatcaaactgtctgaaggggtgtgatctagctttagcttcctattatatcttgcctggtgttttcatcttacaaaacataacaacctttatgcaatcagagattgtctcaagtaatgatgccataaccagctacaacaaagacaaaattctcaatgatatcaacatccaatcctttcaaagactcaacattccatttccatgtgactgtattggtggtgagtttctagggcatgtatttgagtactcagcttcaaaaggagacacttatgaaactattgccaacctctactatgcaaatttgacaacagttgatcttttgaaaaggttcaac…
NFR5	EC25020	Lotus japonicus NFR5 native cDNA sequence	atggctgtcttttttcttacctctggctctctgagtctttttcttgcactcacgttgcttttcactaacatcgccgctcgatcagaaaagattagcggcccagacttttcatgccctgttgactcacctccttcttgtgaaacatatgtgacatacacagctcagtctccaaatcttctgagcctgacaaacatatctgatatatttgatatcagtcctttgtccattgcaagagccagtaacatagatgcagggaaggacaagctggttccaggccaagtcttactggtacctgtaacttgcggttgcgccggaaaccactcttctgccaatacctcctaccaaatccagctaggtgatagctacgactttgttgcaaccactttatatgagaacctt…
sLHK1	EC25730	Lotus japonicus LHK1 gain-of-function codon optimised cDNA sequence	atgggcctgggcttcaagatgcagcagtctcaccatccggtggccctgaagctgcatgagcaagctggtagccagaggaagttcaccttcatccagaacttccgcaactggttcctgccgctgctgttcgtgtggttcatcgtgatggctgccttcggcgcctgcatctaccacaagatggacgccgagactaaggtgaggcgcaaggaggttctgggctctctctgcgatcagagggctaggatgctgcaggaccagttcagcgtgagcgtgaaccatgtgcacgccctggctatcctggtgagcaccttccactactaccgcaacaccagcgccatcgaccaagagactttcgccgagtacaccgccaggaccgctttcgagaggccactgatgtct…
