# Supplementary material for: Characterizing standard genetic parts and establishing common principles for engineering legume and cereal roots
Source: Plant Biotechnol J. 2019 May 23;17(12):2234–45. doi: 10.1111/pbi.13135 (PMC6835126; doi:10.1111/pbi.13135)
Supplement: Supplementary file 9 — File S2 Summary of all genetic part characterisation data presented in this study. [file PBI-17-2234-s010.xlsx]

## Sheet: Summary of all data
promoter		N. benthamiana LUC-GUS (Fig 1)	Relative promoter activity (%)	GUS/LUC average		M. truncatula LUC-GUS (Fig 2)	Relative promoter activity (%)	GUS/LUC average		M. truncatula ccamk (Fig 3a)	Relative promoter activity (%)	nodule number average		L. japonicus nfr1 (Fig 3b)	Relative promoter activity (%)	nodule number average		L. japonicus nfr5 (Fig 3c)	Relative promoter activity (%)	nodule number average		H. vulgare GUS (Fig 4a)	Relative promoter activity (%)	average expression		H. vulgare CCaMK (Fig 4b)	Relative promoter activity (%)	average expression		H. vulgare LHK1 (Fig 4c)	Relative promoter activity (%)	average expression		tobacco leaf	legume root	cereal root
p35S		24.5101	100	HIGH		1406.67	100	HIGH		2.28571	29.1918	MED		-	-	-		-	-	-		0.0156688	16.6445	HIGH		0.0165051	4.01962	LOW		-	-	-		HIGH	HIGH	MED
pAtUBI10		15.3269	62.5332	HIGH		1406.51	99.989	HIGH		4.84615	61.8921	HIGH		-	-	-		-	-	-		0.00173597	1.84407	MED		0.0427474	10.4106	MED		-	-	-		HIGH	HIGH	MED
pBdEF1α		24.4596	99.7943	HIGH		239.86	17.0516	HIGH		4.28571	54.7345	HIGH		6.85714	80.6723	HIGH		4.46154	41.8139	MED		0.00822472	8.73687	MED		0.0880788	21.4506	HIGH		-	-	-		HIGH	HIGH	HIGH
pOsR1G1B		14.7533	60.1929	HIGH		134.3	9.54736	HIGH		2.71429	34.6652	MED		8.5	100	HIGH		7.18182	67.3085	HIGH		-	-	-		-	-	-		-	-	-		HIGH	HIGH	LOW
pOsUBI3		10.5436	43.0175	HIGH		17.5131	1.24501	HIGH		2	25.5428	LOW		3.61905	42.577	MED		8.65	81.0684	HIGH		0.00546853	5.80904	MED		0.0427896	10.4209	MED		0.0593451	8.45718	MED		HIGH	HIGH	LOW
pOsAPX		9.3104	37.9861	HIGH		5.0564	0.359459	MED		1.5	19.1571	LOW		-	-	-		9.90909	92.8687	HIGH		-	-	-		-	-	-		-	-	-		HIGH	MED	LOW
pZmPIP2.1		8.89595	36.2952	HIGH		-		-		2.14286	27.3673	LOW		4.75	55.8824	HIGH		10.6667	99.9688	HIGH		-	-	-		-	-	-		-	-	-		HIGH	MED	LOW
pBdUBI10		7.29251	29.7532	MED		6.4161	0.45612	MED		0	0	LOW		4.4	51.7647	MED		5.66667	53.1084	MED		0.0941382	100	HIGH		0.410613	100	HIGH		0.350989	50.019	HIGH		MED	MED	HIGH
pOsCc1		5.79564	23.646	MED		2.22112	0.157899	MED		6	76.6284	HIGH		7.3	85.8824	HIGH		5.95238	55.7861	HIGH		-	-	-		-	-	-		-	-	-		MED	HIGH	LOW
pZmUBI		3.87334	15.8031	MED		28.2484	2.00818	HIGH		4.33333	55.3427	HIGH		-	-	-		-	-	-		0.0272461	28.9426	HIGH		0.298284	72.6435	HIGH		0.701713	100	HIGH		MED	HIGH	HIGH
pZmTUB1α		3.00309	12.2525	MED		3.34006	0.237444	MED		1	12.7714	LOW		3.42857	40.3361	MED		-	-	-		-	-	-		-	-	-		0.0014937	0.212865	LOW		MED	MED	LOW
pOsPGD1		2.80125	11.429	MED		8.51111	0.605054	MED		3	38.3142	MED		0	0	LOW		3.76923	35.3255	MED		0.0143687	15.2634	MED		0.0232625	5.66531	MED		0.224081	31.9335	HIGH		MED	MED	MED
pZmEF1α		2.63922	10.7679	MED		13.9616	0.992528	MED		3.875	49.4891	MED		2.92308	34.3891	LOW		3.71429	34.8106	LOW		0.000535346	0.568682	LOW		0.0149395	3.63834	LOW		0.00486315	0.693041	LOW		MED	LOW	LOW
pPvUBI2		1.58844	6.4808	LOW		0.845003	0.0600711	LOW		0	0	LOW		-	-	-		-	-	-		0.050998	54.1735	HIGH		0.204736	49.861	HIGH		0.0110899	1.58041	MED		LOW	LOW	HIGH
pZmTUB2α		1.42011	5.79399	LOW		1.94396	0.138196	LOW		2	25.5428	LOW		-	-	-		2.4	22.493	LOW		-	-	-		-	-	-		-	-	-		LOW	LOW	LOW
pOsAct1		1.00003	4.0801	LOW		1	0.0710899	LOW		0	0	LOW		-	-	-		-	-	-		0.000930085	0.988	MED		0.0558075	13.5913	MED		-	-	-		LOW	LOW	MED
pOsEIF5		0.748122	3.05231	LOW		0	0	LOW		0	0	LOW		0	0	LOW		2.28571	21.4219	LOW		-	-	-		-	-	-		-	-	-		LOW	LOW	LOW
pPvUBI1		0.612245	2.49794	LOW		1.24711	0.0886569	LOW		0	0	LOW		-	-	-		-	-	-		0.0428489	45.5171	HIGH		0.081726	19.9034	HIGH		-	-	-		LOW	LOW	HIGH
pOsSCP1		0.366444	1.49508	LOW		1.92959	0.137174	LOW		5	63.857	HIGH		2.75	32.3529	LOW		7.5625	70.8763	HIGH		-	-	-		-	-	-		-	-	-		LOW	MED	LOW
pMtCCaMK		12.635	51.5504	HIGH		-	-	-		4	51.0856	HIGH		-	-	-		-	-	-		-	-	-		-	-	-		-	-	-		HIGH	HIGH	LOW
pLjCCaMK		12.5656	51.2673	HIGH		-	-	-		7.83333	100.043	HIGH		-	-	-		-	-	-		-	-	-		-	-	-		-	-	-		HIGH	HIGH	LOW
pMtNSP2		11.5998	47.3266	HIGH		-	-	-		-	-	-		-	-	-		-	-	-		-	-	-		-	-	-		-	-	-		HIGH	-	LOW
pMtERN2		6.93417	28.2912	MED		-	-	-		-	-	-		-	-	-		-	-	-		-	-	-		-	-	-		-	-	-		MED	-	LOW
pMtNSP1		1.57715	6.43473	LOW		-	-	-		-	-	-		-	-	-		-	-	-		-	-	-		-	-	-		-	-	-		LOW	-	LOW
pMtIPD3		1.13961	4.64956	LOW		-	-	-		3.8	48.5313	MED		-	-	-		-	-	-		-	-	-		-	-	-		-	-	-		LOW	MED	LOW
pOsCCaMK		11.3164	46.1706	HIGH		-	-	-		4	51.0856	HIGH		-	-	-		-	-	-		-	-	-		-	-	-		-	-	-		HIGH	HIGH	LOW
pSiCCaMK		10.1658	41.4762	HIGH		-	-	-		4	51.0856	HIGH		-	-	-		-	-	-		0.000310697	0.330044	LOW		0.000880687	0.214481	LOW		-	-	-		HIGH	HIGH	LOW
pSbCCaMK		7.05104	28.768	MED		-	-	-		5.6	71.5198	HIGH		-	-	-		-	-	-		-	-	-		-	-	-		-	-	-		MED	HIGH	LOW
pBdCCaMK		2.30861	9.41906	MED		-	-	-		0	0	LOW		-	-	-		-	-	-		-	-	-		-	-	-		-	-	-		MED	LOW	LOW
pZmCCaMK		1.5177	6.19218	LOW		-	-	-		3	38.3142	MED		-	-	-		-	-	-		-	-	-		-	-	-		-	-	-		LOW	MED	LOW
pOsCYCLOPS		1.3326	5.43697	LOW		-	-	-		2.5	31.9285	MED		-	-	-		-	-	-		-	-	-		-	-	-		-	-	-		LOW	MED	LOW
pSiCYCLOPS		1.07202	4.37382	LOW		-	-	-		0	0	LOW		-	-	-		-	-	-		-	-	-		-	-	-		-	-	-		LOW	LOW	LOW
pAtPyk10		10.9306	44.5964	HIGH		-	-	-		2.63636	33.67	MED		-	-	-		-	-	-		-	-	-		-	-	-		-	-	-		HIGH	MED	LOW
pSlREO		8.49008	34.6392	HIGH		-	-	-		3.55556	45.4094	MED		4	47.0588	MED		4.57143	42.8438	MED		-	-	-		-	-	-		-	-	-		HIGH	MED	LOW
pMtPT2		7.57653	30.912	HIGH		-	-	-		6.88889	87.9807	HIGH		-	-	-		-	-	-		-	-	-		-	-	-		-	-	-		HIGH	HIGH	LOW
pFaRB7		6.29578	25.6866	MED		-	-	-		6.33333	80.8855	HIGH		-	-	-		-	-	-		-	-	-		-	-	-		-	-	-		MED	HIGH	LOW
pMtPT1		4.60639	18.7939	MED		-	-	-		3.15385	40.279	MED		-	-	-		-	-	-		-	-	-		-	-	-		-	-	-		MED	MED	LOW
pTobRB7		3.00442	12.2579	MED		-	-	-		4.25	54.2784	HIGH		-	-	-		-	-	-		-	-	-		-	-	-		-	-	-		MED	HIGH	LOW
pIbSRD1		2.7422	11.1881	MED		-	-	-		2.33333	29.7999	MED		5.375	63.2353	HIGH		3.5	32.8022	LOW		-	-	-		-	-	-		-	-	-		MED	MED	LOW
pZmRsyn7		7.07675	28.8729	MED		-	-	-		2.14286	27.3673	LOW		4.66667	54.902	HIGH		4.9	45.9231	MED		0.000314915	0.334524	LOW		-	-	-		-	-	-		MED	MED	LOW
pOsRS1		5.2247	21.3166	MED		-	-	-		3.33333	42.5713	MED		0	0	LOW		4.16667	39.0503	MED		-	-	-		-	-	-		-	-	-		MED	MED	LOW
pHvIDS2		1.89089	7.71477	LOW		-	-	-		5.90909	75.4673	HIGH		6	70.5882	HIGH		3.52632	33.0489	LOW		0.000452506	0.480683	LOW		0.000509314	0.124037	LOW		7.91095e-05	0.0112738	LOW		LOW	MED	LOW
pHvPht1.1		1.73955	7.0973	LOW		-	-	-		3.6	45.977	MED		3	35.2941	MED		3.78571	35.48	MED		-	-	-		-	-	-		-	-	-		LOW	MED	LOW
pOsRCc3		0.551292	2.24925	LOW		-	-	-		2.8	35.7599	MED		0	0	LOW		-	-	-		-	-	-		-	-	-		-	-	-		LOW	MED	LOW
pOsRS2		0.165572	0.675528	LOW		-	-	-		5	63.857	HIGH		0	0	LOW		1.33333	12.4961	LOW		0.000930085	0.988	MED		-	-	-		0.00544087	0.77537	MED		LOW	MED	MED
pHvPht1.2		-	-	-		-	-	-		0	0	LOW		3.16667	37.2549	MED		1	9.37207	LOW		-	-	-		-	-	-		-	-	-		-	LOW	LOW

## Sheet: N. benthamiana LUC-GUS (Fig 1)
promoter	GUS/LUC average	sd	se	score
p35S	24.5101	5.33504	3.08018	HIGH
pAtUBI10	15.3269	1.925	1.1114	HIGH
pBdEF1α	24.4596	15.9171	9.18973	HIGH
pOsR1G1B	14.7533	2.66311	1.53755	HIGH
pOsUBI3	10.5436	3.2928	1.9011	HIGH
pOsAPX	9.3104	2.78548	1.13717	HIGH
pZmPIP2.1	8.89595	2.12632	1.22763	HIGH
pBdUBI10	7.29251	1.6174	0.933806	MED
pOsCc1	5.79564	0.685857	0.39598	MED
pZmUBI	3.87334	0.707942	0.408731	MED
pZmTUB1α	3.00309	0.547574	0.316142	MED
pOsPGD1	2.80125	1.43191	0.826716	MED
pZmEF1α	2.63922	0.679668	0.392407	MED
pPvUBI2	1.58844	0.363739	0.210005	LOW
pZmTUB2α	1.42011	0.204737	0.118205	LOW
pOsAct1	1.00003	0.165768	0.0957061	LOW
pOsEIF5	0.748122	0.127562	0.0736478	LOW
pPvUBI1	0.612245	0.0669545	0.0386562	LOW
pOsSCP1	0.366444	0.124668	0.0719772	LOW
pMtCCaMK	12.635	0.984142	0.568195	HIGH
pLjCCaMK	12.5656	8.31706	4.80186	HIGH
pMtNSP2	11.5998	6.04647	3.49093	HIGH
pMtERN2	6.93417	3.62246	2.09143	MED
pMtNSP1	1.57715	0.740069	0.427279	LOW
pMtIPD3	1.13961	0.257781	0.14883	LOW
pOsCCaMK	11.3164	6.26693	3.61822	HIGH
pSiCCaMK	10.1658	2.48355	1.43388	HIGH
pSbCCaMK	7.05104	1.68821	0.974687	MED
pBdCCaMK	2.30861	0.472494	0.272795	MED
pZmCCaMK	1.5177	0.431268	0.248993	LOW
pOsCYCLOPS	1.3326	0.283268	0.163545	LOW
pSiCYCLOPS	1.07202	0.0827667	0.0477854	LOW
pAtPyk10	10.9306	5.75793	3.32435	HIGH
pSlREO	8.49008	2.86791	1.65579	HIGH
pMtPT2	7.57653	3.22939	1.86449	HIGH
pFaRB7	6.29578	1.83733	1.06078	MED
pMtPT1	4.60639	2.40625	1.38925	MED
pTobRB7	3.00442	0.228304	0.131812	MED
pIbSRD1	2.7422	0.753588	0.435084	MED
pZmRsyn7	7.07675	5.33153	3.07816	MED
pOsRS1	5.2247	1.13468	0.65511	MED
pHvIDS2	1.89089	0.00328655	0.00189749	LOW
pHvPht1.1	1.73955	0.773223	0.446421	LOW
pOsRCc3	0.551292	0.465401	0.2687	LOW
pOsRS2	0.165572	0.0318506	0.018389	LOW

## Sheet: M. truncatula LUC-GUS (Fig 2)
promoter	GUS/LUC average	sd	se	score
p35S	1406.67	783.085	452.114	HIGH
pAtUBI10	1406.51	522.042	301.401	HIGH
pBdEF1α	239.86	184.319	106.416	HIGH
pOsR1G1B	134.3	57.464	33.1768	HIGH
pZmUBI	28.2484	8.20224	4.73556	HIGH
pOsUBI3	17.5131	6.5742	3.79562	HIGH
pZmEF1α	13.9616	6.03367	3.48354	MED
pOsPGD1	8.51111	8.55261	4.93785	MED
pBdUBI10	6.4161	3.53246	2.03947	MED
pOsAPX	5.0564	2.37858	1.37327	MED
pZmTUB1α	3.34006	2.17593	1.25627	MED
pOsCc1	2.22112	0.647397	0.373775	MED
pZmTUB2α	1.94396	0.738937	0.426626	LOW
pOsSCP1	1.92959	0.819409	0.473086	LOW
pPvUBI1	1.24711	0.622057	0.359145	LOW
pOsAct1	1	0.720368	0.415905	LOW
pPvUBI2	0.845003	0.612301	0.353512	LOW
pOsEIF5	0	0.321311	0.185509	LOW

## Sheet: M. truncatula ccamk (Fig 3a)
promoter	nodule number average	sd	se	score
WT + GUS	10.5	7.10092	1.8978
ccamk + GUS	0	0	0
p35S	2.28571	1.49603	0.565445	MED
pAtUBI10	4.84615	3.9125	1.08513	HIGH
pOsCc1	6	n/a	n/a	HIGH
pOsSCP1	5	n/a	n/a	HIGH
pZmUBI	4.33333	2.51661	1.45297	HIGH
pBdEF1α	4.28571	3.72891	1.4094	HIGH
pZmEF1α	3.875	2.90012	1.02535	MED
pOsPGD1	3	2.82843	1.06904	MED
pOsR1G1B	2.71429	1.79947	0.680136	MED
pZmPIP2.1	2.14286	1.46385	0.553283	LOW
pOsUBI3	2	n/a	n/a	LOW
pZmTUB2α	2	n/a	n/a	LOW
pOsAPX	1.5	1	0.5	LOW
pZmTUB1α	1	0	0	LOW
pOsEIF5	0	0	0	LOW
pOsAct1	0	0	0	LOW
pBdUBI10	0	0	0	LOW
pPvUBI1	0	0	0	LOW
pPvUBI2	0	0	0	LOW
pLjCCaMK	7.83333	4.35507	1.77795	HIGH
pMtCCaMK	4	2.82843	2	HIGH
pMtIPD3	3.8	2.48998	1.11355	MED
pSbCCaMK	5.6	1.94936	0.87178	HIGH
pSiCCaMK	4	2.87228	0.957427	HIGH
pOsCCaMK	4	n/a	n/a	HIGH
pZmCCaMK	3	2.82843	2	MED
pBdCCaMK	0	0	0	LOW
pOsCYCLOPS	2.5	1.29099	0.645497	MED
pSiCYCLOPS	0	0	0	LOW
pMtPT2	6.88889	2.66667	0.888889	HIGH
pFaRB7	6.33333	4.09994	1.0586	HIGH
pTobRB7	4.25	2.37547	0.839855	HIGH
pSlREO	3.55556	2.69774	0.899245	MED
pMtPT1	3.15385	2.99572	0.830864	MED
pAtPyk10	2.63636	2.65604	0.800826	MED
pIbSRD1	2.33333	1.52753	0.881917	MED
pHvIDS2	5.90909	5.14693	1.55186	HIGH
pOsRS2	5	n/a	n/a	HIGH
pHvPht1.1	3.6	2.88097	1.28841	MED
pOsRS1	3.33333	2.08167	1.20185	MED
pOsRCc3	2.8	2.38747	1.06771	MED
pZmRsyn7	2.14286	1.34519	0.508432	LOW
pHvPht1.2	0	0	0	LOW

## Sheet: L. japonicus nfr1 (Fig 3b)
promoter	nodule number average	sd	se	score
pLjNFR1	5.91667	2.68517	0.548108
empty vector	0	0	0
pLjUBI	3.85	3.06551	0.685469	MED
pOsR1G1B	8.5	2.92119	0.730297	HIGH
pOsCC1	7.3	3.96166	0.885854	HIGH
pBdEF1α	6.85714	4.05457	1.08363	HIGH
pZmPIP2.1	4.75	3.37004	1.19149	HIGH
pBdUBI10	4.4	2.94392	0.588784	MED
pOsUBI3	3.61905	2.33401	0.509324	MED
pZmTUB1α	3.42857	1.74154	0.465447	MED
pZmEF1α	2.92308	2.21591	0.614583	LOW
pOsSCP1	2.75	2.87228	1.43614	LOW
pOsPGD1	0	0	0	LOW
pOsEIF5	0	0	0	LOW
pIbSRD1	5.375	3.57538	0.893845	HIGH
pSlREO	4	3.39116	0.94054	MED
pHvIDS2	6	3.5	0.848875	HIGH
pZmRsyn7	4.66667	2.57023	0.74196	HIGH
pHvPht1.2	3.16667	1.60208	0.654047	MED
pHvPht1.1	3	n/a	n/a	MED
pOsRS1	0	0	0	LOW
pOsRS2	0	0	0	LOW
pOsRCc3	0	0	0	LOW

## Sheet: L. japonicus nfr5 (Fig 3c)
promoter	nodule number average	sd	se	score
pLjNFR5	5.33333	3.38132	0.737865
empty vector	0	0	0
pLjUBI	9.80952	4.76045	1.03882	HIGH
pZmPIP2.1	10.6667	5.08391	0.978399	HIGH
pOsAPX	9.90909	7.11975	2.14669	HIGH
pOsUBI3	8.65	6.50728	1.45507	HIGH
pOsSCP1	7.5625	3.30593	0.826482	HIGH
pOsR1G1B	7.18182	3.4591	0.737482	HIGH
pOsCC1	5.95238	3.0245	0.660001	HIGH
pBdUBI10	5.66667	1.36626	0.557773	MED
pBdEF1α	4.46154	3.04454	0.844404	MED
pOsPGD1	3.76923	2.74329	0.760852	MED
pZmEF1α	3.71429	3.66255	0.799234	LOW
pZmTUB2α	2.4	0.894427	0.4	LOW
pOsEIF5	2.28571	2.23361	0.596957	LOW
pSlREO	4.57143	4.29157	1.14697	MED
pIbSRD1	3.5	2.86007	0.560906	LOW
pZmRsyn7	4.9	3.79064	0.692073	MED
pOsRS1	4.16667	3.0605	1.24944	MED
pHvPht1.1	3.78571	2.72251	0.727623	MED
pHvIDS2	3.52632	2.67433	0.613534	LOW
pOsRS2	1.33333	0.57735	0.333333	LOW
pHvPht1.2	1	n/a	n/a	LOW

## Sheet: H. vulgare GUS (Fig 4a)
	line 1			line 2			line 3			line 4			line 5
promoter	copy no	expression		copy no	expression		copy no	expression		copy no	expression		copy no	expression		promoter	average expression	sd	se	score
pBdUBI10	2	0.238918		2	0.0767774		1	0.0308502		2	0.0300065		-	-		pBdUBI10	0.0941382	0.0989629	0.0494814	HIGH
pPvUBI2	2	0.0864245		1	0.039844		1	0.0267253		-	-		-	-		pPvUBI2	0.050998	0.0313737	0.0181136	HIGH
pPvUBI1	2	0.0827411		1	0.0483637		2	0.0445687		2	0.0369437		1	0.00162742		pPvUBI1	0.0428489	0.0289777	0.0129592	HIGH
pZmUBI	2	0.063378		1	0.0196302		2	0.0153421		2	0.010634		-	-		pZmUBI	0.0272461	0.0243665	0.0121833	HIGH
p35S	1	0.0156688		-	-		-	-		-	-		-	-		p35S	0.0156688	n/a	n/a	HIGH
pOsPGD1	2	0.0191869		1	0.0120185		1	0.0119005		-	-		-	-		pOsPGD1	0.0143687	0.00417313	0.00240936	MED
pOsUBI3	2	0.0136017		2	0.00488296		1	0.00250236		2	0.000887063		-	-		pOsUBI3	0.00546853	0.00566509	0.00283254	MED
pBdEF1a	1	0.00822472		-	-		-	-					-	-		pBdEF1a	0.00822472	n/a	n/a	MED
pAtUBI10	1	0.00339253		2	0.00235783		1	0.00114739		1	4.61465e-05		-	-		pAtUBI10	0.00173597	0.00145291	0.000726455	MED
pOsAct1	1	0.00456214		1	4.63338e-05		2	2.1226e-05		1	1.72345e-05		1	3.48831e-06		pOsAct1	0.000930085	0.00203044	0.000908041	MED
pOsRS2	1	0.00456214		1	4.63338e-05		2	2.1226e-05		1	1.72345e-05		1	3.48831e-06		pOsRS2	0.000930085	0.00203044	0.000908041	MED
pZmEF1a	1	0.00154591		1	0.000289181		1	0.00025916		1	4.71304e-05		-	-		pZmEF1a	0.000535346	0.000682271	0.000341135	LOW
pHvIDS2	1	0.00173438		1	0.00038261		1	8.73906e-05		1	5.10053e-05		2	7.14475e-06		pHvIDS2	0.000452506	0.000731598	0.00032718	LOW
ZmRsyn7	1	0.000863803		1	0.000218302		2	0.000123897		1	5.36579e-05		-	-		ZmRsyn7	0.000314915	0.000372091	0.000186045	LOW
pSiCCaMK	1	0.000806918		1	0.000116635		1	8.53901e-06		-	-		-	-		pSiCCaMK	0.000310697	0.000433125	0.000250065	LOW

## Sheet: H. vulgare CCaMK (Fig 4b)
	line 1			line 2			line 3			line 4			line 5
promoter	copy no	expression		copy no	expression		copy no	expression		copy no	expression		copy no	expression		promoter	average expression	sd	se	score
pBdUBI10	1	0.500533		2	0.320692											pBdUBI10	0.410613	0.127167	0.0899206	HIGH
pZmUBI	2	0.47503		2	0.378426		1	0.315421		1	0.192478		1	0.130062		pZmUBI	0.298284	0.139149	0.0622291	HIGH
pPvUBI2	1	0.278141		1	0.131331											pPvUBI2	0.204736	0.103811	0.0734052	HIGH
pBdEF1α	1	0.162288		1	0.0755029		1	0.0681361		1	0.0673935		1	0.0670739		pBdEF1α	0.0880788	0.0416291	0.0186171	HIGH
pPvUBI1	1	0.123565		1	0.0758595		1	0.0734374		1	0.0540423					pPvUBI1	0.081726	0.0295521	0.0147761	HIGH
pOsAct1	1	0.0684976		1	0.0431174											pOsAct1	0.0558075	0.0179465	0.0126901	MED
pOsUBI3	1	0.0558339		1	0.0480757		1	0.0344509		1	0.0327978					pOsUBI3	0.0427896	0.0110675	0.00553374	MED
pAtUBI10	2	0.0502949		1	0.0393771		1	0.0385703								pAtUBI10	0.0427474	0.00654872	0.0037809	MED
pOcPGD1	1	0.0297574		2	0.0288029		1	0.0275533		2	0.0155015		1	0.0146975		pOcPGD1	0.0232625	0.00749805	0.00335323	MED
p35S	1	0.0279778		1	0.0253361		1	0.00716996		2	0.00553639					p35S	0.0165051	0.0117908	0.00589538	LOW
pZmEF1α	1	0.046284		1	0.0140444		1	0.00940627		1	0.00347922		1	0.00148355		pZmEF1α	0.0149395	0.0182092	0.00814338	LOW
pSiCCaMK	1	0.00108373		1	0.000967082		1	0.000591251								pSiCCaMK	0.000880687	0.000257354	0.000148583	LOW
pHvIDS2	1	0.00103728		1	0.000645289		1	0.000533773		1	0.000253598		1	7.6625e-05		pHvIDS2	0.000509314	0.000370962	0.000165899	LOW

## Sheet: H. vulgare LHK1 (Fig 4c)
	line 1		line 2		line 3		line 4		line 5		line 6
promoter	expression		expression		expression		expression		expression		expression		promoter	average expression	sd	se	score
pZmUBI	1.81967		1.11516		0.36435		0.176332		0.0330477				pZmUBI	0.701713	0.751287	0.335986	HIGH
pBdUBI10	0.617709		0.268048		0.262551		0.25565						pBdUBI10	0.350989	0.177886	0.0889428	HIGH
pOsPGD1	0.755996		0.206957		0.176686		0.0914649		0.0793422		0.0340429		pOsPGD1	0.224081	0.268374	0.109563	HIGH
pOsUBI3	0.139527		0.0409743		0.034312		0.0225672						pOsUBI3	0.0593451	0.0539934	0.0269967	MED
pPvUBI2	0.0218633		0.0102817		0.00112478								pPvUBI2	0.0110899	0.0103929	0.00600033	MED
pOsRS2	0.0144745		0.000960546		0.000887591								pOsRS2	0.00544087	0.00782342	0.00451685	MED
pZmEF1α	0.00924576		0.00358815		0.00336228		0.00325643						pZmEF1α	0.00486315	0.00292501	0.00146251	LOW
pZmTUB1α	0.00187487		0.00111253										pZmTUB1α	0.0014937	0.000539062	0.000381174	LOW
pHvIDS2	7.91095e-05												pHvIDS2	7.91095e-05	n/a	n/a	LOW
copy number not determined
