# Supplementary material for: Characterizing standard genetic parts and establishing common principles for engineering legume and cereal roots
Source: Plant Biotechnol J. 2019 May 23;17(12):2234–45. doi: 10.1111/pbi.13135 (PMC6835126; doi:10.1111/pbi.13135)
Supplement: Supplementary file 10 — File S3 Summary of all Golden Gate constructs used in this study. [file PBI-17-2234-s008.xlsx]

## Sheet: Constructs used in this study
	Promoter-GUS constructs for Nicotiana benthamiana, Medicago truncatula and barley
	Level 1 constructs
	ID	Standard name	Backbone	PU	S	C	SC	T
	EC15030	pL1M-R1-p35S-HYG-tNOS-15030	EC47802 pL1V-R1	EC15058 p35S(short)-15058	-	-	EC15069 HYG	EC41421 tNOS
	EC15034	pL1M-R3-pAtUBI10-dsRed-tNOS-15034	EC47822 pL1V-R3	EC15062 pAtUBI10	-	-	EC15073 dsRed	EC41421 tNOS
	EC15560	pL1M-R4-pOsAct1-LUC-tActin2-15560	EC47831 pL1V-R4	EC15216 pOsAct1-intron	-	-	EC15217 LUC-AtUBQ10intron1	EC44300 tActin2
	EC15807	pL1M-R2-pAtUBI10-GUS-t35S-15807	EC47811 pL1V-R2	EC15062 pAtUBI10-15062	-	-	EC75111 GUS	EC41414 t35S
	EC15808	pL1M-R2-pMtCCaMK-GUS-t35S-15808	EC47811 pL1V-R2	EC15063 pMtCCaMK-15063	-	-	EC75111 GUS	EC41414 t35S
	EC15809	pL1M-R2-pLjCCaMK-GUS-t35S-15809	EC47811 pL1V-R2	EC15064 pLjCCaMK-15064	-	-	EC75111 GUS	EC41414 t35S
	EC15810	pL1M-R2-pSiCCaMK-GUS-t35S-15810	EC47811 pL1V-R2	EC15065 pSiCCaMK-15065	-	-	EC75111 GUS	EC41414 t35S
	EC15811	pL1M-R2-pBdCCaMK-GUS-t35S-15811	EC47811 pL1V-R2	EC15066 pBdCCaMK-15066	-	-	EC75111 GUS	EC41414 t35S
	EC15812	pL1M-R2-pZmCCaMK-GUS-t35S-15812	EC47811 pL1V-R2	EC15067 pZmCCaMK-15067	-	-	EC75111 GUS	EC41414 t35S
	EC15813	pL1M-R2-pSbCCaMK-GUS-t35S-15813	EC47811 pL1V-R2	EC15099 pSbCCaMK-15099	-	-	EC75111 GUS	EC41414 t35S
	EC15814	pL1M-R2-pOsCCaMK-GUS-t35S-15814	EC47811 pL1V-R2	EC15100 pOsCCaMK-15100	-	-	EC75111 GUS	EC41414 t35S
	EC15815	pL1M-R2-pSiCYCLOPS-GUS-t35S-15815	EC47811 pL1V-R2	EC15187 pSiCYCLOPS-15187	-	-	EC75111 GUS	EC41414 t35S
	EC15816	pL1M-R2-pOsCYCLOPS-GUS-t35S-15816	EC47811 pL1V-R2	EC15188 pOsCYCLOPS-15188	-	-	EC75111 GUS	EC41414 t35S
	EC15817	pL1M-R2-pOsAct1-GUS-t35S-15817	EC47811 pL1V-R2	EC15216 pOsAct1-intron-15216	-	-	EC75111 GUS	EC41414 t35S
	EC15818	pL1M-R2-pOsCc1-GUS-t35S-15818	EC47811 pL1V-R2	EC15298 pOsCc1-15298-15298	-	-	EC75111 GUS	EC41414 t35S
	EC15819	pL1M-R2-pOsAPX-GUS-t35S-15819	EC47811 pL1V-R2	EC15299 pOsAPX-15299-15299	-	-	EC75111 GUS	EC41414 t35S
	EC15820	pL1M-R2-pOsSCP1-GUS-t35S-15820	EC47811 pL1V-R2	EC15300 pOsSCP1-15300	-	-	EC75111 GUS	EC41414 t35S
	EC15821	pL1M-R2-pOsPGD1-GUS-t35S-15821	EC47811 pL1V-R2	EC15301 pOsPGD1-15301	-	-	EC75111 GUS	EC41414 t35S
	EC15822	pL1M-R2-pOsR1G1B-GUS-t35S-15822	EC47811 pL1V-R2	EC15302 pOsR1G1B-15302	-	-	EC75111 GUS	EC41414 t35S
	EC15823	pL1M-R2-pOsEIF5-GUS-t35S-15823	EC47811 pL1V-R2	EC15303 pOsEIF5-15303	-	-	EC75111 GUS	EC41414 t35S
	EC15824	pL1M-R2-pHvPht1.1-GUS-t35S-15824	EC47811 pL1V-R2	EC15304 pHvPht1.1-15304	-	-	EC75111 GUS	EC41414 t35S
	EC15825	pL1M-R2-pHvPht1.2-GUS-t35S-15825	EC47811 pL1V-R2	EC15305 pHvPht1.2-15305	-	-	EC75111 GUS	EC41414 t35S
	EC15826	pL1M-R2-pSlREO-GUS-t35S-15826	EC47811 pL1V-R2	EC15306 pSlREO-15306	-	-	EC75111 GUS	EC41414 t35S
	EC15827	pL1M-R2-pHvIDS2-GUS-t35S-15827	EC47811 pL1V-R2	EC15307 pHvIDS2-15307	-	-	EC75111 GUS	EC41414 t35S
	EC15828	pL1M-R2-pOsRCc3-GUS-t35S-15828	EC47811 pL1V-R2	EC15308 pOsRCc3-15308	-	-	EC75111 GUS	EC41414 t35S
	EC15829	pL1M-R2-pZmRsyn7-GUS-t35S-15829	EC47811 pL1V-R2	EC15309 pZmRsyn7-15309	-	-	EC75111 GUS	EC41414 t35S
	EC15830	pL1M-R2-pMtPT1-GUS-t35S-15830	EC47811 pL1V-R2	EC15310 pMtPT1-15310	-	-	EC75111 GUS	EC41414 t35S
	EC15831	pL1M-R2-pMtPT2-GUS-t35S-15831	EC47811 pL1V-R2	EC15311 pMtPT2-15311	-	-	EC75111 GUS	EC41414 t35S
	EC15832	pL1M-R2-pFaRB7-GUS-t35S-15832	EC47811 pL1V-R2	EC15312 pFaRB7-15312	-	-	EC75111 GUS	EC41414 t35S
	EC15833	pL1M-R2-pAtPyk10-GUS-t35S-15833	EC47811 pL1V-R2	EC15313 pAtPyk10-15313	-	-	EC75111 GUS	EC41414 t35S
	EC15834	pL1M-R2-pTobRB7-GUS-t35S-15834	EC47811 pL1V-R2	EC15314 pTobRB7-15314	-	-	EC75111 GUS	EC41414 t35S
	EC15835	pL1M-R2-pIbSRD1-GUS-t35S-15835	EC47811 pL1V-R2	EC15315 pIbSRD1-15315	-	-	EC75111 GUS	EC41414 t35S
	EC15837	pL1M-R2-pOsUBI3-GUS-t35S-15837	EC47811 pL1V-R2	EC15328 pOsUBI3-intron-15328	-	-	EC75111 GUS	EC41414 t35S
	EC15838	pL1M-R2-pBdEF1α-GUS-t35S-15838	EC47811 pL1V-R2	EC15336 pBdEF1α-15336	-	-	EC75111 GUS	EC41414 t35S
	EC15839	pL1M-R2-pBdUBI10-GUS-t35S-15839	EC47811 pL1V-R2	EC15337 pBdUBI10-15337	-	-	EC75111 GUS	EC41414 t35S
	EC15840	pL1M-R2-pPvUBI1-GUS-t35S-15840	EC47811 pL1V-R2	EC15505 pPvUBI1-intron-15505	-	-	EC75111 GUS	EC41414 t35S
	EC15841	pL1M-R2-pPvUBI2-GUS-t35S-15841	EC47811 pL1V-R2	EC15506 pPvUBI2-intron-15506	-	-	EC75111 GUS	EC41414 t35S
	EC15842	pL1M-R2-pZmTUB1α-GUS-t35S-15842	EC47811 pL1V-R2	EC15533 pZmTUB1α-15533	-	-	EC75111 GUS	EC41414 t35S
	EC15843	pL1M-R2-pZmTUB2α-GUS-t35S-15843	EC47811 pL1V-R2	EC15534 pZmTUB2α-15534	-	-	EC75111 GUS	EC41414 t35S
	EC15844	pL1M-R2-pZmEF1α-GUS-t35S-15844	EC47811 pL1V-R2	EC15535 pZmEF1α-15535	-	-	EC75111 GUS	EC41414 t35S
	EC15845	pL1M-R2-pZmPIP2.1-GUS-t35S-15845	EC47811 pL1V-R2	EC15536 pZmPIP2.1-15536	-	-	EC75111 GUS	EC41414 t35S
	EC15846	pL1M-R2-pOsRS1-GUS-t35S-15846	EC47811 pL1V-R2	EC15764 pOsRS1-15764	-	-	EC75111 GUS	EC41414 t35S
	EC15847	pL1M-R2-pOsRS2-GUS-t35S-15847	EC47811 pL1V-R2	EC15765 pOsRS2-15765	-	-	EC75111 GUS	EC41414 t35S
	EC16446	pL1M-R2-p35S-GUS-t35S-16446	EC47811 pL1V-R2	EC15058 p35S(short)-15058	-	-	EC75111 GUS	EC41414 t35S
	EC16447	pL1M-R2-pMtIPD3-GUS-t35S-16447	EC47811 pL1V-R2	EC15182 pMtIPD3-15182	-	-	EC75111 GUS	EC41414 t35S
	EC16448	pL1M-R2-pMtNSP1-GUS-t35S-16448	EC47811 pL1V-R2	EC15183 pMtNSP1-15183	-	-	EC75111 GUS	EC41414 t35S
	EC16449	pL1M-R2-pMtNSP2-GUS-t35S-16449	EC47811 pL1V-R2	EC15184 pMtNSP2-15184	-	-	EC75111 GUS	EC41414 t35S
	EC16451	pL1M-R2-pMtERN2-GUS-t35S-16451	EC47811 pL1V-R2	EC15186 pMtERN2-15186	-	-	EC75111 GUS	EC41414 t35S
	EC16452	pL1M-R2-pZmUBI-GUS-t35S-16452	EC47811 pL1V-R2	EC15455 pZmUBI-intron-15455	-	-	EC75111 GUS	EC41414 t35S
	Level 2 constructs
	ID	Standard name	Backbone	Additional Insert 1	Additional Insert 2	Additional Insert 3	Additional Insert 4	End linker
	EC15027	pL2V-HYG-15027	EC50505 pL2V-1	EC15030 p35S-HYG-tNOS-15030	-	-	-	EC49255 pELB-1
	EC16394	pL2B-HYG-pAtUBI10-GUS-t35S-16394	EC15027 HYG	EC15807 pL1M-R2-pAtUBI10-GUS-t35S-15807	EC15034 pAtUBI-dsRed	EC15560 pOsAct1-LUC	-	EC41780 pELE-4
	EC16395	pL2B-HYG-pMtCCaMK-GUS-t35S-16395	EC15027 HYG	EC15808 pL1M-R2-pMtCCaMK-GUS-t35S-15808	EC15034 pAtUBI-dsRed	EC15560 pOsAct1-LUC	-	EC41780 pELE-4
	EC16396	pL2B-HYG-pLjCCaMK-GUS-t35S-16396	EC15027 HYG	EC15809 pL1M-R2-pLjCCaMK-GUS-t35S-15809	EC15034 pAtUBI-dsRed	EC15560 pOsAct1-LUC	-	EC41780 pELE-4
	EC16397	pL2B-HYG-pSiCCaMK-GUS-t35S-16397	EC15027 HYG	EC15810 pL1M-R2-pSiCCaMK-GUS-t35S-15810	EC15034 pAtUBI-dsRed	EC15560 pOsAct1-LUC	-	EC41780 pELE-4
	EC16398	pL2B-HYG-pBdCCaMK-GUS-t35S-16398	EC15027 HYG	EC15811 pL1M-R2-pBdCCaMK-GUS-t35S-15811	EC15034 pAtUBI-dsRed	EC15560 pOsAct1-LUC	-	EC41780 pELE-4
	EC16399	pL2B-HYG-pZmCCaMK-GUS-t35S-16399	EC15027 HYG	EC15812 pL1M-R2-pZmCCaMK-GUS-t35S-15812	EC15034 pAtUBI-dsRed	EC15560 pOsAct1-LUC	-	EC41780 pELE-4
	EC16400	pL2B-HYG-pSbCCaMK-GUS-t35S-16400	EC15027 HYG	EC15813 pL1M-R2-pSbCCaMK-GUS-t35S-15813	EC15034 pAtUBI-dsRed	EC15560 pOsAct1-LUC	-	EC41780 pELE-4
	EC16401	pL2B-HYG-pOsCCaMK-GUS-t35S-16401	EC15027 HYG	EC15814 pL1M-R2-pOsCCaMK-GUS-t35S-15814	EC15034 pAtUBI-dsRed	EC15560 pOsAct1-LUC	-	EC41780 pELE-4
	EC16402	pL2B-HYG-pSiCYCLOPS-GUS-t35S-16402	EC15027 HYG	EC15815 pL1M-R2-pSiCYCLOPS-GUS-t35S-15815	EC15034 pAtUBI-dsRed	EC15560 pOsAct1-LUC	-	EC41780 pELE-4
	EC16403	pL2B-HYG-pOsCYCLOPS-GUS-t35S-16403	EC15027 HYG	EC15816 pL1M-R2-pOsCYCLOPS-GUS-t35S-15816	EC15034 pAtUBI-dsRed	EC15560 pOsAct1-LUC	-	EC41780 pELE-4
	EC16404	pL2B-HYG-pOsAct1-GUS-t35S-16404	EC15027 HYG	EC15817 pL1M-R2-pOsAct1-GUS-t35S-15817	EC15034 pAtUBI-dsRed	EC15560 pOsAct1-LUC	-	EC41780 pELE-4
	EC16405	pL2B-HYG-pOsCc1-GUS-t35S-16405	EC15027 HYG	EC15818 pL1M-R2-pOsCc1-GUS-t35S-15818	EC15034 pAtUBI-dsRed	EC15560 pOsAct1-LUC	-	EC41780 pELE-4
	EC16406	pL2B-HYG-pOsAPX-GUS-t35S-16406	EC15027 HYG	EC15819 pL1M-R2-pOsAPX-GUS-t35S-15819	EC15034 pAtUBI-dsRed	EC15560 pOsAct1-LUC	-	EC41780 pELE-4
	EC16407	pL2B-HYG-pOsSCP1-GUS-t35S-16407	EC15027 HYG	EC15820 pL1M-R2-pOsSCP1-GUS-t35S-15820	EC15034 pAtUBI-dsRed	EC15560 pOsAct1-LUC	-	EC41780 pELE-4
	EC16408	pL2B-HYG-pOsPGD1-GUS-t35S-16408	EC15027 HYG	EC15821 pL1M-R2-pOsPGD1-GUS-t35S-15821	EC15034 pAtUBI-dsRed	EC15560 pOsAct1-LUC	-	EC41780 pELE-4
	EC16409	pL2B-HYG-pOsR1G1B-GUS-t35S-16409	EC15027 HYG	EC15822 pL1M-R2-pOsR1G1B-GUS-t35S-15822	EC15034 pAtUBI-dsRed	EC15560 pOsAct1-LUC	-	EC41780 pELE-4
	EC16410	pL2B-HYG-pOsEIF5-GUS-t35S-16410	EC15027 HYG	EC15823 pL1M-R2-pOsEIF5-GUS-t35S-15823	EC15034 pAtUBI-dsRed	EC15560 pOsAct1-LUC	-	EC41780 pELE-4
	EC16411	pL2B-HYG-pHvPht1.1-GUS-t35S-16411	EC15027 HYG	EC15824 pL1M-R2-pHvPht1.1-GUS-t35S-15824	EC15034 pAtUBI-dsRed	EC15560 pOsAct1-LUC	-	EC41780 pELE-4
	EC16412	pL2B-HYG-pHvPht1.2-GUS-t35S-16412	EC15027 HYG	EC15825 pL1M-R2-pHvPht1.2-GUS-t35S-15825	EC15034 pAtUBI-dsRed	EC15560 pOsAct1-LUC	-	EC41780 pELE-4
	EC16413	pL2B-HYG-pSlREO-GUS-t35S-16413	EC15027 HYG	EC15826 pL1M-R2-pSlREO-GUS-t35S-15826	EC15034 pAtUBI-dsRed	EC15560 pOsAct1-LUC	-	EC41780 pELE-4
	EC16414	pL2B-HYG-pHvIDS2-GUS-t35S-16414	EC15027 HYG	EC15827 pL1M-R2-pHvIDS2-GUS-t35S-15827	EC15034 pAtUBI-dsRed	EC15560 pOsAct1-LUC	-	EC41780 pELE-4
	EC16415	pL2B-HYG-pOsRCc3-GUS-t35S-16415	EC15027 HYG	EC15828 pL1M-R2-pOsRCc3-GUS-t35S-15828	EC15034 pAtUBI-dsRed	EC15560 pOsAct1-LUC	-	EC41780 pELE-4
	EC16416	pL2B-HYG-pZmRsyn7-GUS-t35S-16416	EC15027 HYG	EC15829 pL1M-R2-pZmRsyn7-GUS-t35S-15829	EC15034 pAtUBI-dsRed	EC15560 pOsAct1-LUC	-	EC41780 pELE-4
	EC16417	pL2B-HYG-pMtPT1-GUS-t35S-16417	EC15027 HYG	EC15830 pL1M-R2-pMtPT1-GUS-t35S-15830	EC15034 pAtUBI-dsRed	EC15560 pOsAct1-LUC	-	EC41780 pELE-4
	EC16418	pL2B-HYG-pMtPT2-GUS-t35S-16418	EC15027 HYG	EC15831 pL1M-R2-pMtPT2-GUS-t35S-15831	EC15034 pAtUBI-dsRed	EC15560 pOsAct1-LUC	-	EC41780 pELE-4
	EC16419	pL2B-HYG-pFaRB7-GUS-t35S-16419	EC15027 HYG	EC15832 pL1M-R2-pFaRB7-GUS-t35S-15832	EC15034 pAtUBI-dsRed	EC15560 pOsAct1-LUC	-	EC41780 pELE-4
	EC16420	pL2B-HYG-pAtPyk10-GUS-t35S-16420	EC15027 HYG	EC15833 pL1M-R2-pAtPyk10-GUS-t35S-15833	EC15034 pAtUBI-dsRed	EC15560 pOsAct1-LUC	-	EC41780 pELE-4
	EC16421	pL2B-HYG-pTobRB7-GUS-t35S-16421	EC15027 HYG	EC15834 pL1M-R2-pTobRB7-GUS-t35S-15834	EC15034 pAtUBI-dsRed	EC15560 pOsAct1-LUC	-	EC41780 pELE-4
	EC16422	pL2B-HYG-pIbSRD1-GUS-t35S-16422	EC15027 HYG	EC15835 pL1M-R2-pIbSRD1-GUS-t35S-15835	EC15034 pAtUBI-dsRed	EC15560 pOsAct1-LUC	-	EC41780 pELE-4
	EC16424	pL2B-HYG-pOsUBI3-GUS-t35S-16424	EC15027 HYG	EC15837 pL1M-R2-pOsUBI3-GUS-t35S-15837	EC15034 pAtUBI-dsRed	EC15560 pOsAct1-LUC	-	EC41780 pELE-4
	EC16425	pL2B-HYG-pBdEF1α-GUS-t35S-16425	EC15027 HYG	EC15838 pL1M-R2-pBdEF1α-GUS-t35S-15838	EC15034 pAtUBI-dsRed	EC15560 pOsAct1-LUC	-	EC41780 pELE-4
	EC16426	pL2B-HYG-pBdUBI10-GUS-t35S-16426	EC15027 HYG	EC15839 pL1M-R2-pBdUBI10-GUS-t35S-15839	EC15034 pAtUBI-dsRed	EC15560 pOsAct1-LUC	-	EC41780 pELE-4
	EC16427	pL2B-HYG-pPvUBI1-GUS-t35S-16427	EC15027 HYG	EC15840 pL1M-R2-pPvUBI1-GUS-t35S-15840	EC15034 pAtUBI-dsRed	EC15560 pOsAct1-LUC	-	EC41780 pELE-4
	EC16428	pL2B-HYG-pPvUBI2-GUS-t35S-16428	EC15027 HYG	EC15841 pL1M-R2-pPvUBI2-GUS-t35S-15841	EC15034 pAtUBI-dsRed	EC15560 pOsAct1-LUC	-	EC41780 pELE-4
	EC16429	pL2B-HYG-pZmTUB1α-GUS-t35S-16429	EC15027 HYG	EC15842 pL1M-R2-pZmTUB1α-GUS-t35S-15842	EC15034 pAtUBI-dsRed	EC15560 pOsAct1-LUC	-	EC41780 pELE-4
	EC16430	pL2B-HYG-pZmTUB2α-GUS-t35S-16430	EC15027 HYG	EC15843 pL1M-R2-pZmTUB2α-GUS-t35S-15843	EC15034 pAtUBI-dsRed	EC15560 pOsAct1-LUC	-	EC41780 pELE-4
	EC16431	pL2B-HYG-pZmEF1α-GUS-t35S-16431	EC15027 HYG	EC15844 pL1M-R2-pZmEF1α-GUS-t35S-15844	EC15034 pAtUBI-dsRed	EC15560 pOsAct1-LUC	-	EC41780 pELE-4
	EC16432	pL2B-HYG-pZmPIP2.1-GUS-t35S-16432	EC15027 HYG	EC15845 pL1M-R2-pZmPIP2.1-GUS-t35S-15845	EC15034 pAtUBI-dsRed	EC15560 pOsAct1-LUC	-	EC41780 pELE-4
	EC16433	pL2B-HYG-pOsRS1-GUS-t35S-16433	EC15027 HYG	EC15846 pL1M-R2-pOsRS1-GUS-t35S-15846	EC15034 pAtUBI-dsRed	EC15560 pOsAct1-LUC	-	EC41780 pELE-4
	EC16434	pL2B-HYG-pOsRS2-GUS-t35S-16434	EC15027 HYG	EC15847 pL1M-R2-pOsRS2-GUS-t35S-15847	EC15034 pAtUBI-dsRed	EC15560 pOsAct1-LUC	-	EC41780 pELE-4
	EC16435	pL2B-HYG-p35S-GUS-t35S-16435	EC15027 HYG	EC16446 pL1M-R2-p35S-GUS-t35S-16446	EC15034 pAtUBI-dsRed	EC15560 pOsAct1-LUC	-	EC41780 pELE-4
	EC16436	pL2B-HYG-pMtIPD3-GUS-t35S-16436	EC15027 HYG	EC16447 pL1M-R2-pMtIPD3-GUS-t35S-16447	EC15034 pAtUBI-dsRed	EC15560 pOsAct1-LUC	-	EC41780 pELE-4
	EC16437	pL2B-HYG-pMtNSP1-GUS-t35S-16437	EC15027 HYG	EC16448 pL1M-R2-pMtNSP1-GUS-t35S-16448	EC15034 pAtUBI-dsRed	EC15560 pOsAct1-LUC	-	EC41780 pELE-4
	EC16438	pL2B-HYG-pMtNSP2-GUS-t35S-16438	EC15027 HYG	EC16449 pL1M-R2-pMtNSP2-GUS-t35S-16449	EC15034 pAtUBI-dsRed	EC15560 pOsAct1-LUC	-	EC41780 pELE-4
	EC16440	pL2B-HYG-pMtERN2-GUS-16440	EC15027 HYG	EC16451 pL1M-R2-pMtERN2-GUS-t35S-16451	EC15034 pAtUBI-dsRed	EC15560 pOsAct1-LUC	-	EC41780 pELE-4
	EC16441	pL2B-HYG-pZmUBI-GUS-16441	EC15027 HYG	EC16452 pL1M-R2-pZmUBI-GUS-t35S-16452	EC15034 pAtUBI-dsRed	EC15560 pOsAct1-LUC	-	EC41780 pELE-4
	Promoter-CCaMK constructs for Medicago truncatula
	Level 1 constructs
	ID	Standard name	Backbone	PU	S	C	SC	T
	EC15848	pL1M-R2-pAtUBI10-3xMyc-SynMtCCaMK-t35S-15848	EC47811 pL1V-R2	EC15062 pAtUBI10-15062	EC15213 3xMyc	EC15082 SynMtCCaMK	-	EC41414 t35S
	EC15849	pL1M-R2-pLjCCaMK-3xMyc-SynMtCCaMK-t35S-15849	EC47811 pL1V-R2	EC15064 pLjCCaMK-15064	EC15213 3xMyc	EC15082 SynMtCCaMK	-	EC41414 t35S
	EC15850	pL1M-R2-pSiCCaMK-3xMyc-SynMtCCaMK-t35S-15850	EC47811 pL1V-R2	EC15065 pSiCCaMK-15065	EC15213 3xMyc	EC15082 SynMtCCaMK	-	EC41414 t35S
	EC15851	pL1M-R2-pBdCCaMK-3xMyc-SynMtCCaMK-t35S-15851	EC47811 pL1V-R2	EC15066 pBdCCaMK-15066	EC15213 3xMyc	EC15082 SynMtCCaMK	-	EC41414 t35S
	EC15852	pL1M-R2-pZmCCaMK-3xMyc-SynMtCCaMK-t35S-15852	EC47811 pL1V-R2	EC15067 pZmCCaMK-15067	EC15213 3xMyc	EC15082 SynMtCCaMK	-	EC41414 t35S
	EC15853	pL1M-R2-pSbCCaMK-3xMyc-SynMtCCaMK-t35S-15853	EC47811 pL1V-R2	EC15099 pSbCCaMK-15099	EC15213 3xMyc	EC15082 SynMtCCaMK	-	EC41414 t35S
	EC15854	pL1M-R2-pOsCCaMK-3xMyc-SynMtCCaMK-t35S-15854	EC47811 pL1V-R2	EC15100 pOsCCaMK-15100	EC15213 3xMyc	EC15082 SynMtCCaMK	-	EC41414 t35S
	EC15855	pL1M-R2-pSiCYCLOPS-3xMyc-SynMtCCaMK-t35S-15855	EC47811 pL1V-R2	EC15187 pSiCYCLOPS-15187	EC15213 3xMyc	EC15082 SynMtCCaMK	-	EC41414 t35S
	EC15856	pL1M-R2-pOsCYCLOPS-3xMyc-SynMtCCaMK-t35S-15856	EC47811 pL1V-R2	EC15188 pOsCYCLOPS-15188	EC15213 3xMyc	EC15082 SynMtCCaMK	-	EC41414 t35S
	EC15857	pL1M-R2-pOsAct1-3xMyc-SynMtCCaMK-t35S-15857	EC47811 pL1V-R2	EC15216 pOsAct1-intron-15216	EC15213 3xMyc	EC15082 SynMtCCaMK	-	EC41414 t35S
	EC15858	pL1M-R2-pOsCc1-3xMyc-SynMtCCaMK-t35S-15858	EC47811 pL1V-R2	EC15298 pOsCc1-15298-15298	EC15213 3xMyc	EC15082 SynMtCCaMK	-	EC41414 t35S
	EC15859	pL1M-R2-pOsAPX-3xMyc-SynMtCCaMK-t35S-15859	EC47811 pL1V-R2	EC15299 pOsAPX-15299-15299	EC15213 3xMyc	EC15082 SynMtCCaMK	-	EC41414 t35S
	EC15860	pL1M-R2-pOsSCP1-3xMyc-SynMtCCaMK-t35S-15860	EC47811 pL1V-R2	EC15300 pOsSCP1-15300	EC15213 3xMyc	EC15082 SynMtCCaMK	-	EC41414 t35S
	EC15861	pL1M-R2-pOsPGD1-3xMyc-SynMtCCaMK-t35S-15861	EC47811 pL1V-R2	EC15301 pOsPGD1-15301	EC15213 3xMyc	EC15082 SynMtCCaMK	-	EC41414 t35S
	EC15862	pL1M-R2-pOsR1G1B-3xMyc-SynMtCCaMK-t35S-15862	EC47811 pL1V-R2	EC15302 pOsR1G1B-15302	EC15213 3xMyc	EC15082 SynMtCCaMK	-	EC41414 t35S
	EC15863	pL1M-R2-pOsEIF5-3xMyc-SynMtCCaMK-t35S-15863	EC47811 pL1V-R2	EC15303 pOsEIF5-15303	EC15213 3xMyc	EC15082 SynMtCCaMK	-	EC41414 t35S
	EC15864	pL1M-R2-pHvPht1.1-3xMyc-SynMtCCaMK-t35S-15864	EC47811 pL1V-R2	EC15304 pHvPht1.1-15304	EC15213 3xMyc	EC15082 SynMtCCaMK	-	EC41414 t35S
	EC15865	pL1M-R2-pHvPht1.2-3xMyc-SynMtCCaMK-t35S-15865	EC47811 pL1V-R2	EC15305 pHvPht1.2-15305	EC15213 3xMyc	EC15082 SynMtCCaMK	-	EC41414 t35S
	EC15866	pL1M-R2-pSlREO-3xMyc-SynMtCCaMK-t35S-15866	EC47811 pL1V-R2	EC15306 pSlREO-15306	EC15213 3xMyc	EC15082 SynMtCCaMK	-	EC41414 t35S
	EC15867	pL1M-R2-pHvIDS2-3xMyc-SynMtCCaMK-t35S-15867	EC47811 pL1V-R2	EC15307 pHvIDS2-15307	EC15213 3xMyc	EC15082 SynMtCCaMK	-	EC41414 t35S
	EC15868	pL1M-R2-pOsRCc3-3xMyc-SynMtCCaMK-t35S-15868	EC47811 pL1V-R2	EC15308 pOsRCc3-15308	EC15213 3xMyc	EC15082 SynMtCCaMK	-	EC41414 t35S
	EC15869	pL1M-R2-pZmRsyn7-3xMyc-SynMtCCaMK-t35S-15869	EC47811 pL1V-R2	EC15309 pZmRsyn7-15309	EC15213 3xMyc	EC15082 SynMtCCaMK	-	EC41414 t35S
	EC15870	pL1M-R2-pMtPT1-3xMyc-SynMtCCaMK-t35S-15870	EC47811 pL1V-R2	EC15310 pMtPT1-15310	EC15213 3xMyc	EC15082 SynMtCCaMK	-	EC41414 t35S
	EC15871	pL1M-R2-pMtPT2-3xMyc-SynMtCCaMK-t35S-15871	EC47811 pL1V-R2	EC15311 pMtPT2-15311	EC15213 3xMyc	EC15082 SynMtCCaMK	-	EC41414 t35S
	EC15872	pL1M-R2-pFaRB7-3xMyc-SynMtCCaMK-t35S-15872	EC47811 pL1V-R2	EC15312 pFaRB7-15312	EC15213 3xMyc	EC15082 SynMtCCaMK	-	EC41414 t35S
	EC15873	pL1M-R2-pAtPyk10-3xMyc-SynMtCCaMK-t35S-15873	EC47811 pL1V-R2	EC15313 pAtPyk10-15313	EC15213 3xMyc	EC15082 SynMtCCaMK	-	EC41414 t35S
	EC15874	pL1M-R2-pTobRB7-3xMyc-SynMtCCaMK-t35S-15874	EC47811 pL1V-R2	EC15314 pTobRB7-15314	EC15213 3xMyc	EC15082 SynMtCCaMK	-	EC41414 t35S
	EC15875	pL1M-R2-pIbSRD1-3xMyc-SynMtCCaMK-t35S-15875	EC47811 pL1V-R2	EC15315 pIbSRD1-15315	EC15213 3xMyc	EC15082 SynMtCCaMK	-	EC41414 t35S
	EC15877	pL1M-R2-pOsUBI3-3xMyc-SynMtCCaMK-t35S-15877	EC47811 pL1V-R2	EC15328 pOsUBI3-intron-15328	EC15213 3xMyc	EC15082 SynMtCCaMK	-	EC41414 t35S
	EC15878	pL1M-R2-pBdEF1α-3xMyc-SynMtCCaMK-t35S-15878	EC47811 pL1V-R2	EC15336 pBdEF1α-15336	EC15213 3xMyc	EC15082 SynMtCCaMK	-	EC41414 t35S
	EC15879	pL1M-R2-pBdUBI10-3xMyc-SynMtCCaMK-t35S-15879	EC47811 pL1V-R2	EC15337 pBdUBI10-15337	EC15213 3xMyc	EC15082 SynMtCCaMK	-	EC41414 t35S
	EC15880	pL1M-R2-pPvUBI1-3xMyc-SynMtCCaMK-t35S-15880	EC47811 pL1V-R2	EC15505 pPvUBI1-intron-15505	EC15213 3xMyc	EC15082 SynMtCCaMK	-	EC41414 t35S
	EC15881	pL1M-R2-pPvUBI2-3xMyc-SynMtCCaMK-t35S-15881	EC47811 pL1V-R2	EC15506 pPvUBI2-intron-15506	EC15213 3xMyc	EC15082 SynMtCCaMK	-	EC41414 t35S
	EC15882	pL1M-R2-pZmTUB1α-3xMyc-SynMtCCaMK-t35S-15882	EC47811 pL1V-R2	EC15533 pZmTUB1α-15533	EC15213 3xMyc	EC15082 SynMtCCaMK	-	EC41414 t35S
	EC15883	pL1M-R2-pZmTUB2α-3xMyc-SynMtCCaMK-t35S-15883	EC47811 pL1V-R2	EC15534 pZmTUB2α-15534	EC15213 3xMyc	EC15082 SynMtCCaMK	-	EC41414 t35S
	EC15884	pL1M-R2-pZmEF1α-3xMyc-SynMtCCaMK-t35S-15884	EC47811 pL1V-R2	EC15535 pZmEF1α-15535	EC15213 3xMyc	EC15082 SynMtCCaMK	-	EC41414 t35S
	EC15885	pL1M-R2-pZmPIP2.1-3xMyc-SynMtCCaMK-t35S-15885	EC47811 pL1V-R2	EC15536 pZmPIP2.1-15536	EC15213 3xMyc	EC15082 SynMtCCaMK	-	EC41414 t35S
	EC15886	pL1M-R2-pOsRS1-3xMyc-SynMtCCaMK-t35S-15886	EC47811 pL1V-R2	EC15764 pOsRS1-15764	EC15213 3xMyc	EC15082 SynMtCCaMK	-	EC41414 t35S
	EC15887	pL1M-R2-pOsRS2-3xMyc-SynMtCCaMK-t35S-15887	EC47811 pL1V-R2	EC15765 pOsRS2-15765	EC15213 3xMyc	EC15082 SynMtCCaMK	-	EC41414 t35S
	EC15969	pL1M-R2-p35S-3xMyc-SynMtCCaMK-t35S-15969	EC47811 pL1V-R2	EC15058 p35S(short)-15058	EC15213 3xMyc	EC15082 SynMtCCaMK	-	EC41414 t35S
	EC15970	pL1M-R2-pMtIPD3-3xMyc-SynMtCCaMK-t35S-15970	EC47811 pL1V-R2	EC15182 pMtIPD3-15182	EC15213 3xMyc	EC15082 SynMtCCaMK	-	EC41414 t35S
	EC15971	pL1M-R2-pMtNSP1-3xMyc-SynMtCCaMK-t35S-15971	EC47811 pL1V-R2	EC15183 pMtNSP1-15183	EC15213 3xMyc	EC15082 SynMtCCaMK	-	EC41414 t35S
	EC15972	pL1M-R2-pMtNSP2-3xMyc-SynMtCCaMK-t35S-15972	EC47811 pL1V-R2	EC15184 pMtNSP2-15184	EC15213 3xMyc	EC15082 SynMtCCaMK	-	EC41414 t35S
	EC15974	pL1M-R2-pMtERN2-3xMyc-SynMtCCaMK-t35S-15974	EC47811 pL1V-R2	EC15186 pMtERN2-15186	EC15213 3xMyc	EC15082 SynMtCCaMK	-	EC41414 t35S
	Level 2 constructs
	ID	Standard name	Backbone	Additional Insert 1	Additional Insert 2	Additional Insert 3	Additional Insert 4	End linker
	EC15888	pL2B-HYG-pAtUBI10-GUS-t35S-15888	EC15027 HYG	EC15807 pL1M-R2-pAtUBI10-GUS-t35S-15807	EC15034 pAtUBI-dsRed	-	-	EC41766 pELE-3
	EC15929	pL2B-HYG-pAtUBI10-3xMyc-SynMtCCaMK-t35S-15929	EC15027 HYG	EC15848 pL1M-R2-pAtUBI10-3xMyc-SynMtCCaMK-t35S-15848	EC15034 pAtUBI-dsRed	-	-	EC41766 pELE-3
	EC15930	pL2B-HYG-pLjCCaMK-3xMyc-SynMtCCaMK-t35S-15930	EC15027 HYG	EC15849 pL1M-R2-pLjCCaMK-3xMyc-SynMtCCaMK-t35S-15849	EC15034 pAtUBI-dsRed	-	-	EC41766 pELE-3
	EC15931	pL2B-HYG-pSiCCaMK-3xMyc-SynMtCCaMK-t35S-15931	EC15027 HYG	EC15850 pL1M-R2-pSiCCaMK-3xMyc-SynMtCCaMK-t35S-15850	EC15034 pAtUBI-dsRed	-	-	EC41766 pELE-3
	EC15932	pL2B-HYG-pBdCCaMK-3xMyc-SynMtCCaMK-t35S-15932	EC15027 HYG	EC15851 pL1M-R2-pBdCCaMK-3xMyc-SynMtCCaMK-t35S-15851	EC15034 pAtUBI-dsRed	-	-	EC41766 pELE-3
	EC15933	pL2B-HYG-pZmCCaMK-3xMyc-SynMtCCaMK-t35S-15933	EC15027 HYG	EC15852 pL1M-R2-pZmCCaMK-3xMyc-SynMtCCaMK-t35S-15852	EC15034 pAtUBI-dsRed	-	-	EC41766 pELE-3
	EC15934	pL2B-HYG-pSbCCaMK-3xMyc-SynMtCCaMK-t35S-15934	EC15027 HYG	EC15853 pL1M-R2-pSbCCaMK-3xMyc-SynMtCCaMK-t35S-15853	EC15034 pAtUBI-dsRed	-	-	EC41766 pELE-3
	EC15935	pL2B-HYG-pOsCCaMK-3xMyc-SynMtCCaMK-t35S-15935	EC15027 HYG	EC15854 pL1M-R2-pOsCCaMK-3xMyc-SynMtCCaMK-t35S-15854	EC15034 pAtUBI-dsRed	-	-	EC41766 pELE-3
	EC15936	pL2B-HYG-pSiCYCLOPS-3xMyc-SynMtCCaMK-t35S-15936	EC15027 HYG	EC15855 pL1M-R2-pSiCYCLOPS-3xMyc-SynMtCCaMK-t35S-15855	EC15034 pAtUBI-dsRed	-	-	EC41766 pELE-3
	EC15937	pL2B-HYG-pOsCYCLOPS-3xMyc-SynMtCCaMK-t35S-15937	EC15027 HYG	EC15856 pL1M-R2-pOsCYCLOPS-3xMyc-SynMtCCaMK-t35S-15856	EC15034 pAtUBI-dsRed	-	-	EC41766 pELE-3
	EC15938	pL2B-HYG-pOsAct1-3xMyc-SynMtCCaMK-t35S-15938	EC15027 HYG	EC15857 pL1M-R2-pOsAct1-3xMyc-SynMtCCaMK-t35S-15857	EC15034 pAtUBI-dsRed	-	-	EC41766 pELE-3
	EC15939	pL2B-HYG-pOsCc1-3xMyc-SynMtCCaMK-t35S-15939	EC15027 HYG	EC15858 pL1M-R2-pOsCc1-3xMyc-SynMtCCaMK-t35S-15858	EC15034 pAtUBI-dsRed	-	-	EC41766 pELE-3
	EC15940	pL2B-HYG-pOsAPX-3xMyc-SynMtCCaMK-t35S-15940	EC15027 HYG	EC15859 pL1M-R2-pOsAPX-3xMyc-SynMtCCaMK-t35S-15859	EC15034 pAtUBI-dsRed	-	-	EC41766 pELE-3
	EC15941	pL2B-HYG-pOsSCP1-3xMyc-SynMtCCaMK-t35S-15941	EC15027 HYG	EC15860 pL1M-R2-pOsSCP1-3xMyc-SynMtCCaMK-t35S-15860	EC15034 pAtUBI-dsRed	-	-	EC41766 pELE-3
	EC15942	pL2B-HYG-pOsPGD1-3xMyc-SynMtCCaMK-t35S-15942	EC15027 HYG	EC15861 pL1M-R2-pOsPGD1-3xMyc-SynMtCCaMK-t35S-15861	EC15034 pAtUBI-dsRed	-	-	EC41766 pELE-3
	EC15943	pL2B-HYG-pOsR1G1B-3xMyc-SynMtCCaMK-t35S-15943	EC15027 HYG	EC15862 pL1M-R2-pOsR1G1B-3xMyc-SynMtCCaMK-t35S-15862	EC15034 pAtUBI-dsRed	-	-	EC41766 pELE-3
	EC15944	pL2B-HYG-pOsEIF5-3xMyc-SynMtCCaMK-t35S-15944	EC15027 HYG	EC15863 pL1M-R2-pOsEIF5-3xMyc-SynMtCCaMK-t35S-15863	EC15034 pAtUBI-dsRed	-	-	EC41766 pELE-3
	EC15945	pL2B-HYG-pHvPht1.1-3xMyc-SynMtCCaMK-t35S-15945	EC15027 HYG	EC15864 pL1M-R2-pHvPht1.1-3xMyc-SynMtCCaMK-t35S-15864	EC15034 pAtUBI-dsRed	-	-	EC41766 pELE-3
	EC15946	pL2B-HYG-pHvPht1.2-3xMyc-SynMtCCaMK-t35S-15946	EC15027 HYG	EC15865 pL1M-R2-pHvPht1.2-3xMyc-SynMtCCaMK-t35S-15865	EC15034 pAtUBI-dsRed	-	-	EC41766 pELE-3
	EC15947	pL2B-HYG-pSlREO-3xMyc-SynMtCCaMK-t35S-15947	EC15027 HYG	EC15866 pL1M-R2-pSlREO-3xMyc-SynMtCCaMK-t35S-15866	EC15034 pAtUBI-dsRed	-	-	EC41766 pELE-3
	EC15948	pL2B-HYG-pHvIDS2-3xMyc-SynMtCCaMK-t35S-15948	EC15027 HYG	EC15867 pL1M-R2-pHvIDS2-3xMyc-SynMtCCaMK-t35S-15867	EC15034 pAtUBI-dsRed	-	-	EC41766 pELE-3
	EC15949	pL2B-HYG-pOsRCc3-3xMyc-SynMtCCaMK-t35S-15949	EC15027 HYG	EC15868 pL1M-R2-pOsRCc3-3xMyc-SynMtCCaMK-t35S-15868	EC15034 pAtUBI-dsRed	-	-	EC41766 pELE-3
	EC15950	pL2B-HYG-pZmRsyn7-3xMyc-SynMtCCaMK-t35S-15950	EC15027 HYG	EC15869 pL1M-R2-pZmRsyn7-3xMyc-SynMtCCaMK-t35S-15869	EC15034 pAtUBI-dsRed	-	-	EC41766 pELE-3
	EC15951	pL2B-HYG-pMtPT1-3xMyc-SynMtCCaMK-t35S-15951	EC15027 HYG	EC15870 pL1M-R2-pMtPT1-3xMyc-SynMtCCaMK-t35S-15870	EC15034 pAtUBI-dsRed	-	-	EC41766 pELE-3
	EC15952	pL2B-HYG-pMtPT2-3xMyc-SynMtCCaMK-t35S-15952	EC15027 HYG	EC15871 pL1M-R2-pMtPT2-3xMyc-SynMtCCaMK-t35S-15871	EC15034 pAtUBI-dsRed	-	-	EC41766 pELE-3
	EC15953	pL2B-HYG-pFaRB7-3xMyc-SynMtCCaMK-t35S-15953	EC15027 HYG	EC15872 pL1M-R2-pFaRB7-3xMyc-SynMtCCaMK-t35S-15872	EC15034 pAtUBI-dsRed	-	-	EC41766 pELE-3
	EC15954	pL2B-HYG-pAtPyk10-3xMyc-SynMtCCaMK-t35S-15954	EC15027 HYG	EC15873 pL1M-R2-pAtPyk10-3xMyc-SynMtCCaMK-t35S-15873	EC15034 pAtUBI-dsRed	-	-	EC41766 pELE-3
	EC15955	pL2B-HYG-pTobRB7-3xMyc-SynMtCCaMK-t35S-15955	EC15027 HYG	EC15874 pL1M-R2-pTobRB7-3xMyc-SynMtCCaMK-t35S-15874	EC15034 pAtUBI-dsRed	-	-	EC41766 pELE-3
	EC15956	pL2B-HYG-pIbSRD1-3xMyc-SynMtCCaMK-t35S-15956	EC15027 HYG	EC15875 pL1M-R2-pIbSRD1-3xMyc-SynMtCCaMK-t35S-15875	EC15034 pAtUBI-dsRed	-	-	EC41766 pELE-3
	EC15958	pL2B-HYG-pOsUBI3-3xMyc-SynMtCCaMK-t35S-15958	EC15027 HYG	EC15877 pL1M-R2-pOsUBI3-3xMyc-SynMtCCaMK-t35S-15877	EC15034 pAtUBI-dsRed	-	-	EC41766 pELE-3
	EC15959	pL2B-HYG-pBdEF1α-3xMyc-SynMtCCaMK-t35S-15959	EC15027 HYG	EC15878 pL1M-R2-pBdEF1α-3xMyc-SynMtCCaMK-t35S-15878	EC15034 pAtUBI-dsRed	-	-	EC41766 pELE-3
	EC15960	pL2B-HYG-pBdUBI10-3xMyc-SynMtCCaMK-t35S-15960	EC15027 HYG	EC15879 pL1M-R2-pBdUBI10-3xMyc-SynMtCCaMK-t35S-15879	EC15034 pAtUBI-dsRed	-	-	EC41766 pELE-3
	EC15961	pL2B-HYG-pPvUBI1-3xMyc-SynMtCCaMK-t35S-15961	EC15027 HYG	EC15880 pL1M-R2-pPvUBI1-3xMyc-SynMtCCaMK-t35S-15880	EC15034 pAtUBI-dsRed	-	-	EC41766 pELE-3
	EC15962	pL2B-HYG-pPvUBI2-3xMyc-SynMtCCaMK-t35S-15962	EC15027 HYG	EC15881 pL1M-R2-pPvUBI2-3xMyc-SynMtCCaMK-t35S-15881	EC15034 pAtUBI-dsRed	-	-	EC41766 pELE-3
	EC15963	pL2B-HYG-pZmTUB1α-3xMyc-SynMtCCaMK-t35S-15963	EC15027 HYG	EC15882 pL1M-R2-pZmTUB1α-3xMyc-SynMtCCaMK-t35S-15882	EC15034 pAtUBI-dsRed	-	-	EC41766 pELE-3
	EC15964	pL2B-HYG-pZmTUB2α-3xMyc-SynMtCCaMK-t35S-15964	EC15027 HYG	EC15883 pL1M-R2-pZmTUB2α-3xMyc-SynMtCCaMK-t35S-15883	EC15034 pAtUBI-dsRed	-	-	EC41766 pELE-3
	EC15965	pL2B-HYG-pZmEF1α-3xMyc-SynMtCCaMK-t35S-15965	EC15027 HYG	EC15884 pL1M-R2-pZmEF1α-3xMyc-SynMtCCaMK-t35S-15884	EC15034 pAtUBI-dsRed	-	-	EC41766 pELE-3
	EC15966	pL2B-HYG-pZmPIP2.1-3xMyc-SynMtCCaMK-t35S-15966	EC15027 HYG	EC15885 pL1M-R2-pZmPIP2.1-3xMyc-SynMtCCaMK-t35S-15885	EC15034 pAtUBI-dsRed	-	-	EC41766 pELE-3
	EC15967	pL2B-HYG-pOsRS1-3xMyc-SynMtCCaMK-t35S-15967	EC15027 HYG	EC15886 pL1M-R2-pOsRS1-3xMyc-SynMtCCaMK-t35S-15886	EC15034 pAtUBI-dsRed	-	-	EC41766 pELE-3
	EC15968	pL2B-HYG-pOsRS2-3xMyc-SynMtCCaMK-t35S-15968	EC15027 HYG	EC15887 pL1M-R2-pOsRS2-3xMyc-SynMtCCaMK-t35S-15887	EC15034 pAtUBI-dsRed	-	-	EC41766 pELE-3
	EC15976	pL2B-HYG-p35S-3xMyc-SynMtCCaMK-t35S-15976	EC15027 HYG	EC15969 pL1M-R2-p35S-3xMyc-SynMtCCaMK-t35S-15969	EC15034 pAtUBI-dsRed	-	-	EC41766 pELE-3
	EC15977	pL2B-HYG-pMtIPD3-3xMyc-SynMtCCaMK-t35S-15977	EC15027 HYG	EC15970 pL1M-R2-pMtIPD3-3xMyc-SynMtCCaMK-t35S-15970	EC15034 pAtUBI-dsRed	-	-	EC41766 pELE-3
	EC15978	pL2B-HYG-pMtNSP1-3xMyc-SynMtCCaMK-t35S-15978	EC15027 HYG	EC15971 pL1M-R2-pMtNSP1-3xMyc-SynMtCCaMK-t35S-15971	EC15034 pAtUBI-dsRed	-	-	EC41766 pELE-3
	EC15979	pL2B-HYG-pMtNSP2-3xMyc-SynMtCCaMK-t35S-15979	EC15027 HYG	EC15972 pL1M-R2-pMtNSP2-3xMyc-SynMtCCaMK-t35S-15972	EC15034 pAtUBI-dsRed	-	-	EC41766 pELE-3
	EC15981	pL2B-HYG-pMtERN2-3xMyc-SynMtCCaMK-t35S-15981	EC15027 HYG	EC15974 pL1M-R2-pMtERN2-3xMyc-SynMtCCaMK-t35S-15974	EC15034 pAtUBI-dsRed	-	-	EC41766 pELE-3
	Promoter-CCaMK constructs for barley
	Level 1 constructs
	ID	Standard name	Backbone	PU	S	C	SC	T
	EC16741	EC16714 pL1M-R3-pZmUBI-ZmUBI-Intron1-SynMtCCaMK(T271A)-t35S-16741	EC47822 pL1V-R3	EC15455 pZmUBI-intron-15455	-	-	EC15078-pL0M-SC-synMtCCaMK-T271A-15078	EC41414 t35S
	EC16744	EC16744 pL1M-R3-pOsPGD1-SynMtCCaMK(T271A)-t35S-16744	EC47822 pL1V-R3	EC15301 pOsPGD1-15301-15301	-	-	EC15078-pL0M-SC-synMtCCaMK-T271A-15078	EC41414 t35S
	EC16750	EC16750 pL1M-R3-pHvIDS2-SynMtCCaMK(T271A)-t35S-16750	EC47822 pL1V-R3	EC15307 pHvIDS2-15307	-	-	EC15078-pL0M-SC-synMtCCaMK-T271A-15078	EC41414 t35S
	EC16755	EC16755 pL1M-R3-pOsUBI3-SynMtCCaMK(T271A)-t35S-16755	EC47822 pL1V-R3	EC15328 pOsUBI3-intron-15328	-	-	EC15078-pL0M-SC-synMtCCaMK-T271A-15078	EC41414 t35S
	EC16756	EC16756 pL1M-R3-pBdEF1α-SynMtCCaMK(T271A)-t35S-16756	EC47822 pL1V-R3	EC15336 pBdEF1α-15336	-	-	EC15078-pL0M-SC-synMtCCaMK-T271A-15078	EC41414 t35S
	EC16757	EC16757 pL1M-R3-pBdUBI10-SynMtCCaMK(T271A)-t35S-16757	EC47822 pL1V-R3	EC15337 pBdUBI10-15337	-	-	EC15078-pL0M-SC-synMtCCaMK-T271A-15078	EC41414 t35S
	EC16760	EC16760 pL1M-R3-pZmEF1α-SynMtCCaMK(T271A)-t35S-16760	EC47822 pL1V-R3	EC15535 pZmEF1α-15535	-	-	EC15078-pL0M-SC-synMtCCaMK-T271A-15078	EC41414 t35S
	EC16764	EC16764 pL1M-R3-p35Ss-SynMtCCaMK(T271A)-t35S-167464	EC47822 pL1V-R3	EC15058 p35S(short)-15058	-	-	EC15078-pL0M-SC-synMtCCaMK-T271A-15078	EC41414 t35S
	EC16765	EC16765 pL1M-R3-AtUBI10-SynMtCCaMK(T271A)-t35S-16765	EC47822 pL1V-R3	EC15062 pAtUBI10-15062	-	-	EC15078-pL0M-SC-synMtCCaMK-T271A-15078	EC41414 t35S
	EC16766	EC16766 pL1M-R3-PvUBI1-SynMtCCaMK(T271A)-t35S-16766	EC47822 pL1V-R3	EC15505 pPvUBI1-intron-15505	-	-	EC15078-pL0M-SC-synMtCCaMK-T271A-15078	EC41414 t35S
	EC16767	EC16767 pL1M-R3-PvUBI2-SynMtCCaMK(T271A)-t35S-16767	EC47822 pL1V-R3	EC15506 pPvUBI2-intron-15506	-	-	EC15078-pL0M-SC-synMtCCaMK-T271A-15078	EC41414 t35S
	EC16768	EC16768 pL1M-R3-pSiCCaMK-SynMtCCaMK(T271A)-t35S-16768	EC47822 pL1V-R3	EC15065 pSiCCaMK-15065	-	-	EC15078-pL0M-SC-synMtCCaMK-T271A-15078	EC41414 t35S
	EC16769	EC16769 pL1M-R3-pOsACT1-intron-SynMtCCaMK(T271A)-t35S-16769	EC47822 pL1V-R3	EC15216 pOsACT1-intron-15216	-	-	EC15078-pL0M-SC-synMtCCaMK-T271A-15078	EC41414 t35S
	EC16915	EC16915 pL1M-R2-pNIN-GUS-tAcs2-16915	EC47811 pL1V-R2	EC15060 pMtNIN-15060	-	-	EC75111 GUS	EC15321 tAcs2
	Level 2 constructs
	ID	Standard name	Backbone	Additional Insert 1	Additional Insert 2	Additional Insert 3	Additional Insert 4	End linker
	EC22001	pL2B-HYG-pNIN-GUS-pZmUBIintron1-SynMtCCaMK(T271A)	EC15027 HYG	EC16915 pL1M-R2-pNIN-GUS-tAcs2-16915	EC16741 pL1M-R3-pZmUBI-ZmUBI-Intron1-SynMtCCaMK(T271A)-t35S-16741	-	-	EC41766 pL1M-ELE-3
	EC22004	pL2B-HYG-pNIN-GUS-pOsPGD1-SynMtCCaMK(T271A)	EC15027 HYG	EC16915 pL1M-R2-pNIN-GUS-tAcs2-16915	EC16744 pL1M-R3-pOsPGD1-SynMtCCaMK(T271A)-t35S-16744	-	-	EC41766 pL1M-ELE-3
	EC22010	pL2B-HYG-pNIN-GUS-pHvIDS2-SynMtCCaMK(T271A)-t35S	EC15027 HYG	EC16915 pL1M-R2-pNIN-GUS-tAcs2-16915	EC16750 pL1M-R3-pHvIDS2-SynMtCCaMK(T271A)-t35S-16750	-	-	EC41766 pL1M-ELE-3
	EC22015	pL2B-HYG-pNIN-GUS-pOsUBI3-SynMtCCaMK(T271A)	EC15027 HYG	EC16915 pL1M-R2-pNIN-GUS-tAcs2-16915	EC16755 pL1M-R3-pOsUBI3-SynMtCCaMK(T271A)-t35S-16755	-	-	EC41766 pL1M-ELE-3
	EC22016	pL2B-HYG-pNIN-GUS-pBdEF1α-SynMtCCaMK(T271A)	EC15027 HYG	EC16915 pL1M-R2-pNIN-GUS-tAcs2-16915	EC16756 pL1M-R3-pBdEF1α-SynMtCCaMK(T271A)-t35S-16756	-	-	EC41766 pL1M-ELE-3
	EC22017	pL2B-HYG-pNIN-GUS-pBdUBI10-SynMtCCaMK(T271A)	EC15027 HYG	EC16915 pL1M-R2-pNIN-GUS-tAcs2-16915	EC16757 pL1M-R3-pBdUBI10-SynMtCCaMK(T271A)-t35S-16757	-	-	EC41766 pL1M-ELE-3
	EC22020	pL2B-HYG-pNIN-GUS-pZmEF1α-SynMtCCaMK(T271A)	EC15027 HYG	EC16915 pL1M-R2-pNIN-GUS-tAcs2-16915	EC16760 pL1M-R3-pZmEF1α-SynMtCCaMK(T271A)-t35S-16760	-	-	EC41766 pL1M-ELE-3
	EC22024	pL2B-HYG-pNIN-GUS-p35Ss-SynMtCCaMK(T271A)	EC15027 HYG	EC16915 pL1M-R2-pNIN-GUS-tAcs2-16915	EC16764 pL1M-R3-p35Ss-SynMtCCaMK(T271A)-t35S-167464	-	-	EC41766 pL1M-ELE-3
	EC22025	pL2B-HYG-pNIN-GUS-AtUBI10-SynMtCCaMK(T271A)	EC15027 HYG	EC16915 pL1M-R2-pNIN-GUS-tAcs2-16915	EC16765 pL1M-R3-AtUBI10-SynMtCCaMK(T271A)-t35S-16765	-	-	EC41766 pL1M-ELE-3
	EC22026	pL2B-HYG-pNIN-GUS-PvUBI1-SynMtCCaMK(T271A)	EC15027 HYG	EC16915 pL1M-R2-pNIN-GUS-tAcs2-16915	EC16766 pL1M-R3-PvUBI1-SynMtCCaMK(T271A)-t35S-16766	-	-	EC41766 pL1M-ELE-3
	EC22027	pL2B-HYG-pNIN-GUS-PvUBI2-SynMtCCaMK(T271A)	EC15027 HYG	EC16915 pL1M-R2-pNIN-GUS-tAcs2-16915	EC16767 pL1M-R3-PvUBI2-SynMtCCaMK(T271A)-t35S-16767	-	-	EC41766 pL1M-ELE-3
	EC22028	pL2B-HYG-pNIN-GUS-pSiCCaMK-SynMtCCaMK(T271A)	EC15027 HYG	EC16915 pL1M-R2-pNIN-GUS-tAcs2-16915	EC16768 pL1M-R3-pSiCCaMK-SynMtCCaMK(T271A)-t35S-16768	-	-	EC41766 pL1M-ELE-3
	EC22029	pL2B-HYG-pNIN-GUS-pOsACT1-intron-SynMtCCaMK(T271A)	EC15027 HYG	EC16915 pL1M-R2-pNIN-GUS-tAcs2-16915	EC16769 pL1M-R3-pOsACT1-intron-SynMtCCaMK(T271A)-t35S-16769	-	-	EC41766 pL1M-ELE-3
	CCaMK-terminator constructs for Medicago truncatula
	Level 1 constructs
	ID	Standard name	Backbone	PU	S	C	SC	T
	EC15983	pL1M-R2-pMtCCaMK-3xMyc-SynMtCCaMK-tRbcS-15983	EC47811 pL1V-R2	EC15063 pMtCCaMK	EC15213 3xMyc	EC15082 SynMtCCaMK	-	EC15318 tRbcS
	EC15984	pL1M-R2-pMtCCaMK-3xMyc-SynMtCCaMK-tAg7-15984	EC47811 pL1V-R2	EC15063 pMtCCaMK	EC15213 3xMyc	EC15082 SynMtCCaMK	-	EC15319 tAg7
	EC15985	pL1M-R2-pMtCCaMK-3xMyc-SynMtCCaMK-tHsp-15985	EC47811 pL1V-R2	EC15063 pMtCCaMK	EC15213 3xMyc	EC15082 SynMtCCaMK	-	EC15320 tHsp
	EC15986	pL1M-R2-pMtCCaMK-3xMyc-SynMtCCaMK-tAcs2-15986	EC47811 pL1V-R2	EC15063 pMtCCaMK	EC15213 3xMyc	EC15082 SynMtCCaMK	-	EC15321 tAcs2
	EC15987	pL1M-R2-pMtCCaMK-3xMyc-SynMtCCaMK-tAdh-15987	EC47811 pL1V-R2	EC15063 pMtCCaMK	EC15213 3xMyc	EC15082 SynMtCCaMK	-	EC15322 tAdh
	EC15988	pL1M-R2-pMtCCaMK-3xMyc-SynMtCCaMK-tH4-15988	EC47811 pL1V-R2	EC15063 pMtCCaMK	EC15213 3xMyc	EC15082 SynMtCCaMK	-	EC15323 tH4
	EC15989	pL1M-R2-pMtCCaMK-3xMyc-SynMtCCaMK-tNOS-15989	EC47811 pL1V-R2	EC15063 pMtCCaMK	EC15213 3xMyc	EC15082 SynMtCCaMK	-	EC41421 tNOS
	EC15990	pL1M-R2-pMtCCaMK-3xMyc-SynMtCCaMK-tOcs-15990	EC47811 pL1V-R2	EC15063 pMtCCaMK	EC15213 3xMyc	EC15082 SynMtCCaMK	-	EC41432 tOCS
	EC15991	pL1M-R2-pMtCCaMK-3xMyc-SynMtCCaMK-t35S-15991	EC47811 pL1V-R2	EC15063 pMtCCaMK	EC15213 3xMyc	EC15082 SynMtCCaMK	-	EC41414 t35S
	EC15992	pL1M-R2-pMtCCaMK-3xMyc-SynMtCCaMK-tActin2-15992	EC47811 pL1V-R2	EC15063 pMtCCaMK	EC15213 3xMyc	EC15082 SynMtCCaMK	-	EC44300 tActin2
	Level 2 constructs
	ID	Standard name	Backbone	Additional Insert 1	Additional Insert 2	Additional Insert 3	Additional Insert 4	End linker
	EC15993	pL2B-HYG-pMtCCaMK-3xMyc-SynMtCCaMK-tRbcS-15993	EC15027 HYG	EC15983	EC15034 pAtUBI-dsRed	-	-	EC41766 pELE-3
	EC15994	pL2B-HYG-pMtCCaMK-3xMyc-SynMtCCaMK-tAg7-15994	EC15027 HYG	EC15984	EC15034 pAtUBI-dsRed	-	-	EC41766 pELE-3
	EC15995	pL2B-HYG-pMtCCaMK-3xMyc-SynMtCCaMK-tHsp-15995	EC15027 HYG	EC15985	EC15034 pAtUBI-dsRed	-	-	EC41766 pELE-3
	EC15996	pL2B-HYG-pMtCCaMK-3xMyc-SynMtCCaMK-tAcs2-15996	EC15027 HYG	EC15986	EC15034 pAtUBI-dsRed	-	-	EC41766 pELE-3
	EC15997	pL2B-HYG-pMtCCaMK-3xMyc-SynMtCCaMK-tAdh-15997	EC15027 HYG	EC15987	EC15034 pAtUBI-dsRed	-	-	EC41766 pELE-3
	EC15998	pL2B-HYG-pMtCCaMK-3xMyc-SynMtCCaMK-tH4-15998	EC15027 HYG	EC15988	EC15034 pAtUBI-dsRed	-	-	EC41766 pELE-3
	EC15999	pL2B-HYG-pMtCCaMK-3xMyc-SynMtCCaMK-tNOS-15999	EC15027 HYG	EC15989	EC15034 pAtUBI-dsRed	-	-	EC41766 pELE-3
	EC16390	pL2B-HYG-pMtCCaMK-3xMyc-SynMtCCaMK-tOcs-16390	EC15027 HYG	EC15990	EC15034 pAtUBI-dsRed	-	-	EC41766 pELE-3
	EC16391	pL2B-HYG-pMtCCaMK-3xMyc-SynMtCCaMK-t35S-16391	EC15027 HYG	EC15991	EC15034 pAtUBI-dsRed	-	-	EC41766 pELE-3
	EC16392	pL2B-HYG-pMtCCaMK-3xMyc-SynMtCCaMK-tActin2-16392	EC15027 HYG	EC15992	EC15034 pAtUBI-dsRed	-	-	EC41766 pELE-3
	Terminator-LUC constructs for barley
	Level 1 constructs
	ID	Standard name	Backbone	PU	S	C	SC	T
	EC16538	pL1M-R5-pOsAct1-FLUC-tRbcS-16538	EC47841 pL1V-R5	EC15216 pOsAct1-intron	-	-	EC15217 LUC-AtUBQ10intron1	EC15318 tRbcS
	EC16539	pL1M-R5-pOsAct1-FLUC-tAg7-16539	EC47841 pL1V-R5	EC15216 pOsAct1-intron	-	-	EC15217 LUC-AtUBQ10intron1	EC15319 tAg7
	EC16540	pL1M-R5-pOsAct1-FLUC-tHsp-16540	EC47841 pL1V-R5	EC15216 pOsAct1-intron	-	-	EC15217 LUC-AtUBQ10intron1	EC15320 tHsp
	EC16541	pL1M-R5-pOsAct1-FLUC-tAcs2-16541	EC47841 pL1V-R5	EC15216 pOsAct1-intron	-	-	EC15217 LUC-AtUBQ10intron1	EC15321 tAcs2
	EC16542	pL1M-R5-pOsAct1-FLUC-tAdh-16542	EC47841 pL1V-R5	EC15216 pOsAct1-intron	-	-	EC15217 LUC-AtUBQ10intron1	EC15322 tAdh
	EC16543	pL1M-R5-pOsAct1-FLUC-tH4-16543	EC47841 pL1V-R5	EC15216 pOsAct1-intron	-	-	EC15217 LUC-AtUBQ10intron1	EC15323 tH4
	EC16544	pL1M-R5-pOsAct1-FLUC-tNOS-16544	EC47841 pL1V-R5	EC15216 pOsAct1-intron	-	-	EC15217 LUC-AtUBQ10intron1	EC41421 tNOS
	EC16545	pL1M-R5-pOsAct1-FLUC-tOCS-16545	EC47841 pL1V-R5	EC15216 pOsAct1-intron	-	-	EC15217 LUC-AtUBQ10intron1	EC41432 tOCS
	EC16546	pL1M-R5-pOsAct1-FLUC-t35S-16546	EC47841 pL1V-R5	EC15216 pOsAct1-intron	-	-	EC15217 LUC-AtUBQ10intron1	EC41414 t35S
	EC16547	pL1M-R5-pOsAct1-FLUC-tActin2-16547	EC47841 pL1V-R5	EC15216 pOsAct1-intron	-	-	EC15217 LUC-AtUBQ10intron1	EC44300 tActin2
	EC16548	pL1M-R4-pOsUBI3-RLUC-tNOS-16548	EC47831 pL1V-R4	EC15328 pOsUBI3-intron	-	-	EC15806 pL0M-SC-SuperRenillaLUC	EC41421 tNOS
	EC16549	pL1M-R3-PUSCT Buffer-16549	EC47822 pL1V-R3	EC25011 PUSCT buffer	-	-	-	-
	Level 2 constructs
	ID	Standard name	Backbone	Additional Insert 1	Additional Insert 2	Additional Insert 3	Additional Insert 4	End linker
	EC16550	pL2V-HYG-GUS-Buffer-RLUC-16550	EC50505 pL2V	EC15030 pL1M-R1-p35S-HYG-tNOS-15030	EC16452 pL1M-R2-pZmUBI-GUS-t35S-16452	EC16549 pL1M-R3-PUSCT Buffer-16549	pL1M-R4-pOsUBI3-RLUC-tNOS-16548	EC49283 pELB-4
	EC16554	pL2B-HYG-GUS-RLUC-FLUC-tRbcS-16554	EC16550-pL2V-HYG-GUS-RLUC-16550	16538 pL1M-R5-pOsAct1-FLUC-tRbcS-16538	-	-	-	EC41800 pELE-5
	EC16555	pL2B-HYG-GUS-RLUC-FLUC-tAg7-16555	EC16550-pL2V-HYG-GUS-RLUC-16550	16539 pL1M-R5-pOsAct1-FLUC-tAg7-16539	-	-	-	EC41800 pELE-5
	EC16556	pL2B-HYG-GUS-RLUC-FLUC-tHsp-16556	EC16550-pL2V-HYG-GUS-RLUC-16550	16540 pL1M-R5-pOsAct1-FLUC-tHsp-16540	-	-	-	EC41800 pELE-5
	EC16557	pL2B-HYG-GUS-RLUC-FLUC-tAcs2-16557	EC16550-pL2V-HYG-GUS-RLUC-16550	16541 pL1M-R5-pOsAct1-FLUC-tAcs2-16541	-	-	-	EC41800 pELE-5
	EC16558	pL2B-HYG-GUS-RLUC-FLUC-tAdh-16558	EC16550-pL2V-HYG-GUS-RLUC-16550	16542 pL1M-R5-pOsAct1-FLUC-tAdh-16542	-	-	-	EC41800 pELE-5
	EC16559	pL2B-HYG-GUS-RLUC-FLUC-tH4-16559	EC16550-pL2V-HYG-GUS-RLUC-16550	16543 pL1M-R5-pOsAct1-FLUC-tH4-16543	-	-	-	EC41800 pELE-5
	EC16560	pL2B-HYG-GUS-RLUC-FLUC-tNOS-16560	EC16550-pL2V-HYG-GUS-RLUC-16550	16544 pL1M-R5-pOsAct1-FLUC-tNOS-16544	-	-	-	EC41800 pELE-5
	EC16561	pL2B-HYG-GUS-RLUC-FLUC-tOCS-16561	EC16550-pL2V-HYG-GUS-RLUC-16550	16545 pL1M-R5-pOsAct1-FLUC-tOCS-16545	-	-	-	EC41800 pELE-5
	EC16562	pL2B-HYG-GUS-RLUC-FLUC-t35S-16562	EC16550-pL2V-HYG-GUS-RLUC-16550	16546 pL1M-R5-pOsAct1-FLUC-t35S-16546	-	-	-	EC41800 pELE-5
	EC16563	pL2B-HYG-GUS-RLUC-FLUC-tActin2-16563	EC16550-pL2V-HYG-GUS-RLUC-16550	16547 pL1M-R5-pOsAct1-FLUC-tActin2-16547	-	-	-	EC41800 pELE-5
	Codon optimisation and intron-mediated enhancement constructs for barley
	Level 1 constructs
	ID	Standard name	Backbone	PU	S	C	SC	T
	EC15127	pL1M-R2-pZmUBI-ZmUBIintron1-3xMyc-MtCCaMK-t35S-15127	EC47811 pL1V-R2	EC15455 pZmUBI-intron	EC15213 3xMyc	EC15134 MtCCaMK	-	EC41414 t35S
	EC15128	pL1M-R2-pZmUBI-ZmUBIintron1-3xMyc-SynMtCCaMK-t35S-15128	EC47811 pL1V-R2	EC15455 pZmUBI-intron	EC15213 3xMyc	EC15082 SynMtCCaMK	-	EC41414 t35S
	EC15129	pL1M-R2-pZmUBI-ZmUBIintron1-3xMyc-MtCCaMK-AtUBI10intron-t35S-15129	EC47811 pL1V-R2	EC15455 pZmUBI-intron	EC15213 3xMyc	EC15140 MtCCaMK-AtUBI10intron	-	EC41414 t35S
	EC15130	pL1M-R2-pZmUBI-ZmUBIintron1-3xMyc-SynMtCCaMK-AtUBI10intron-t35S-15130	EC47811 pL1V-R2	EC15455 pZmUBI-intron	EC15213 3xMyc	EC15141 SynMtCCaMK-AtUBI10intron	-	EC41414 t35S
	EC16702	pL1M-R2-pZmUBI-ZmUBIintron1-MtNSP2-3xMyc-t35S-16702	EC47811 pL1V-R2	EC15455 pZmUBI-intron	EC16650-SC3-MtNSP2	EC16574-C4-3xMyc	-	EC41414 t35S
	EC16703	pL1M-R2-pZmUBI-ZmUBIintron1-SynMtNSP2-3xMyc-t35S-16703	EC47811 pL1V-R2	EC15455 pZmUBI-intron	EC16652-SC3-SynMtNSP2	EC16574-C4-3xMyc	-	EC41414 t35S
	EC16704	pL1M-R2-pZmUBI-ZmUBIintron1-SynMtNSP2-AtUBI10intron-3xMyc-t35S-16704	EC47811 pL1V-R2	EC15455 pZmUBI-intron	EC16653-SC3-SynMtNSP2_AtUBI10intron	EC16574-C4-3xMyc	-	EC41414 t35S
	EC16707	pL1M-R3-pINF-GUS-tAcs2-EC16707	EC47822 pL1V-R3	EC15249 pINF	-	-	EC75111 GUS	EC15321 tAcs2
	EC16710	pL1M-R4-pOsAct1-RLUC-tOCS-EC16710	EC47831 pL1V-R4	EC15216 pOsAct1-intron	-	-	EC15806 pL0M-SC-SuperRenillaLUC-15806	EC41432 tOCS
	Level 2 constructs
	ID	Standard name	Backbone	Additional Insert 1	Additional Insert 2	Additional Insert 3	Additional Insert 4	End linker
	EC15123	pL2B-HYG-pZmUBI-3xMyc-MtCCaMK-15123	EC15027 HYG	EC15127 pZmUBI-3xMyc-MtCCaMK-15127	-	-	-	EC41744 pELE-2
	EC15124	pL2B-HYG-pZmUBI-3xMyc-SynMtCCaMK-15124	EC15027 HYG	EC15128 pZmUBI-3xMyc-SynMtCCaMK-15128	-	-	-	EC41744 pELE-2
	EC15125	pL2B-HYG-pZmUBI-3xMyc-MtCCaMK-AtUBIq10intron-15125	EC15027 HYG	EC15129 pZmUBI-3xMyc-MtCCaMK-AtUBI10intron-15129	-	-	-	EC41744 pELE-2
	EC15126	pL2B-HYG-pZmUBI-3xMyc-SynMtCCaMK-AtUBIq10intron-15126	EC15027 HYG	EC15130 pZmUBI-3xMyc-SynMtCCaMK-AtUBI10intron-15130	-	-	-	EC41744 pELE-2
	EC16725	pL2B-HYG-pZmUBI-MtNSP2-3xMyc-pINF-GUS-RLUC-16725	EC15027 HYG	EC16702-pZmUBI-ZmUBIintron1-MtNSP2-3xMyc-t35S-16702	EC16707 pINF-GUS-tAcs2-16707	EC16710 pL1M-R4-pOsAct1-RLUC-tOCS-16710	-	EC41780 pELE-4
	EC16726	pL2B-HYG-pZmUBI-SynMtNSP2-3xMyc-pINF-GUS-RLUC-16726	EC15027 HYG	EC16703-pZmUBI-ZmUBIintron1-SynMtNSP2-3xMyc-t35S-16703	EC16707 pINF-GUS-tAcs2-16707	EC16710 pL1M-R4-pOsAct1-RLUC-tOCS-16710	-	EC41780 pELE-4
	EC16727	pL2B-HYG-pZmUBI-SynMtNSP2-AtUBI10intron-3xMyc-pINF-GUS-RLUC-16727	EC15027 HYG	EC16704-pZmUBI-ZmUBIintron1-SynMtNSP2-AtUBI10intron-3xMyc-t35S-16704	EC16707 pINF-GUS-tAcs2-16707	EC16710 pL1M-R4-pOsAct1-RLUC-tOCS-16710	-	EC41780 pELE-4
	Promoter-LHK1 constructs for barley
	Level 1 constructs
	ID	Standard name	Backbone	PU	SC	SC3	C4	T
	EC24001	pL1M-F3-pZmUBI-ZmUBI-Intron1-SynLjLHK*-t35S-24001	pL1V-F3-47751	EC15455 pZmUBI-intron	-	SC3-ZmOpt_LjLHK1gof-EC25730	C4-6xHis-16575	EC41414 t35S
	EC24002	pL1M-F3-pOsCc1-SynLjLHK*-t35S-24002	pL1V-F3-47751	EC15298 pOsCc1-15298	-	SC3-ZmOpt_LjLHK1gof-EC25730	C4-6xHis-16575	EC41414 t35S
	EC24003	pL1M-F3-pOsSCP1-SynLjLHK*-t35S-24003	pL1V-F3-47751	EC15300 pOsSCP1-15300	-	SC3-ZmOpt_LjLHK1gof-EC25730	C4-6xHis-16575	EC41414 t35S
	EC24004	pL1M-F3-pOsPGD1-SynLjLHK*-t35S-24004	pL1V-F3-47751	EC15301 pOsPGD1-15301	-	SC3-ZmOpt_LjLHK1gof-EC25730	C4-6xHis-16575	EC41414 t35S
	EC24005	pL1M-F3-pOsR1G1B-SynLjLHK*-t35S-24005	pL1V-F3-47751	EC15302 pOsR1G1B-15302	-	SC3-ZmOpt_LjLHK1gof-EC25730	C4-6xHis-16575	EC41414 t35S
	EC24006	pL1M-F3-pOsEIF5-SynLjLHK*-t35S-24006	pL1V-F3-47751	EC15303 pOsEIF5-15303	-	SC3-ZmOpt_LjLHK1gof-EC25730	C4-6xHis-16575	EC41414 t35S
	EC24007	pL1M-F3-pHvPht1.1-SynLjLHK*-t35S-24007	pL1V-F3-47751	EC15304 pHvPht1.1-15304	-	SC3-ZmOpt_LjLHK1gof-EC25730	C4-6xHis-16575	EC41414 t35S
	EC24008	pL1M-F3-pHvPht1.2-SynLjLHK*-t35S-24008	pL1V-F3-47751	EC15305 pHvPht1.2-15305	-	SC3-ZmOpt_LjLHK1gof-EC25730	C4-6xHis-16575	EC41414 t35S
	EC24009	pL1M-F3-pSlREO-SynLjLHK*-t35S-24009	pL1V-F3-47751	EC15306 pSlREO-15306	-	SC3-ZmOpt_LjLHK1gof-EC25730	C4-6xHis-16575	EC41414 t35S
	EC24010	pL1M-F3-pHvIDS2-SynLjLHK*-t35S-24010	pL1V-F3-47751	EC15307 pHvIDS2-15307	-	SC3-ZmOpt_LjLHK1gof-EC25730	C4-6xHis-16575	EC41414 t35S
	EC24011	pL1M-F3-pOsRCc3-SynLjLHK*-t35S-24011	pL1V-F3-47751	EC15308 pOsRCc3-15308	-	SC3-ZmOpt_LjLHK1gof-EC25730	C4-6xHis-16575	EC41414 t35S
	EC24012	pL1M-F3-pZmRsyn7-SynLjLHK*-t35S-24012	pL1V-F3-47751	EC15309 pZmRsyn7-15309	-	SC3-ZmOpt_LjLHK1gof-EC25730	C4-6xHis-16575	EC41414 t35S
	EC24013	pL1M-F3-pIbSRD1-SynLjLHK*-t35S-24013	pL1V-F3-47751	EC15315 pIbSRD1-15315	-	SC3-ZmOpt_LjLHK1gof-EC25730	C4-6xHis-16575	EC41414 t35S
	EC24014	pL1M-F3-pOsHPX1-SynLjLHK*-t35S-24014	pL1V-F3-47751	EC15316 pOsHPX1-15316	-	SC3-ZmOpt_LjLHK1gof-EC25730	C4-6xHis-16575	EC41414 t35S
	EC24015	pL1M-F3-pOsUBI3-SynLjLHK*-t35S-24015	pL1V-F3-47751	EC15328 pOsUBI3-intron	-	SC3-ZmOpt_LjLHK1gof-EC25730	C4-6xHis-16575	EC41414 t35S
	EC24016	pL1M-F3-pBdEF1a-SynLjLHK*-t35S-24016	pL1V-F3-47751	EC15336 pBdEF1a	-	SC3-ZmOpt_LjLHK1gof-EC25730	C4-6xHis-16575	EC41414 t35S
	EC24017	pL1M-F3-pBdUBI10-SynLjLHK*-t35S-24017	pL1V-F3-47751	EC15337 pBdUBI10	-	SC3-ZmOpt_LjLHK1gof-EC25730	C4-6xHis-16575	EC41414 t35S
	EC24018	pL1M-F3-pZmTUBULIN1α-SynLjLHK*-t35S-24018	pL1V-F3-47751	EC15533 pZmTUBULIN1α	-	SC3-ZmOpt_LjLHK1gof-EC25730	C4-6xHis-16575	EC41414 t35S
	EC24019	pL1M-F3-pZmTUBULIN2α-SynLjLHK*-t35S-24019	pL1V-F3-47751	EC15534 pZmTUBULIN2α	-	SC3-ZmOpt_LjLHK1gof-EC25730	C4-6xHis-16575	EC41414 t35S
	EC24020	pL1M-F3-pZmEF1α-SynLjLHK*-t35S-24020	pL1V-F3-47751	EC15535 pZmEF1α	-	SC3-ZmOpt_LjLHK1gof-EC25730	C4-6xHis-16575	EC41414 t35S
	EC24021	pL1M-F3-pZmPIP2.1-SynLjLHK*-t35S-24021	pL1V-F3-47751	EC15536 pZmPIP2.1	-	SC3-ZmOpt_LjLHK1gof-EC25730	C4-6xHis-16575	EC41414 t35S
	EC24022	pL1M-F3-pOsRootSpecific1-SynLjLHK*-t35S-24022	pL1V-F3-47751	EC15764 pOsRootSpecific1	-	SC3-ZmOpt_LjLHK1gof-EC25730	C4-6xHis-16575	EC41414 t35S
	EC24023	pL1M-F3-pOsRootSpecific2-SynLjLHK*-t35S-24023	pL1V-F3-47751	EC15765 pOsRootSpecific2	-	SC3-ZmOpt_LjLHK1gof-EC25730	C4-6xHis-16575	EC41414 t35S
	EC24024	pL1M-F3-p35Ss-SynLjLHK*-t35S-24024	pL1V-F3-47751	EC15058 p35S(short)	-	SC3-ZmOpt_LjLHK1gof-EC25730	C4-6xHis-16575	EC41414 t35S
	EC24025	pL1M-F3-AtUBI10-SynLjLHK*-t35S-24025	pL1V-F3-47751	EC15062 pAtUBI10	-	SC3-ZmOpt_LjLHK1gof-EC25730	C4-6xHis-16575	EC41414 t35S
	EC24026	pL1M-F3-PvUBI1-SynLjLHK*-t35S-24026	pL1V-F3-47751	EC15505 pPvUBI1-intron	-	SC3-ZmOpt_LjLHK1gof-EC25730	C4-6xHis-16575	EC41414 t35S
	EC24027	pL1M-F3-PvUBI2-SynLjLHK*-t35S-24027	pL1V-F3-47751	EC15506 pPvUBI2-intron	-	SC3-ZmOpt_LjLHK1gof-EC25730	C4-6xHis-16575	EC41414 t35S
	EC24028	pL1M-F3-pOsACT1-intron-SynLjLHK*-t35S-24028	pL1V-F3-47751	EC15216 pOsACT1-intron	-	SC3-ZmOpt_LjLHK1gof-EC25730	C4-6xHis-16575	EC41414 t35S
	Level 2 constructs
	ID	Standard name	Backbone	Additional Insert 1	Additional Insert 2	Additional Insert 3	Additional Insert 4	End linker
	EC24032	pL2B-pNIN-GUS-pZmUBI-ZmUBI-Intron1-SynLjLHK*-24032	EC15027 HYG	EC16915 pL1M-R2-pNIN-GUS-tAcs2-16915	pL1M-F3-pZmUBI-ZmUBI-Intron1-SynLjLHK*-t35S-EC24001	-	-	EC41766 pELE-3
	EC24033	pL2B-pNIN-GUS-pOsCc1-SynLjLHK*-24033	EC15027 HYG	EC16915 pL1M-R2-pNIN-GUS-tAcs2-16915	pL1M-F3-pOsCc1-SynLjLHK*-t35S-EC24002	-	-	EC41766 pELE-3
	EC24034	pL2B-pNIN-GUS-pOsSCP1-SynLjLHK*-24034	EC15027 HYG	EC16915 pL1M-R2-pNIN-GUS-tAcs2-16915	pL1M-F3-pOsSCP1-SynLjLHK*-t35S-EC24003	-	-	EC41766 pELE-3
	EC24035	pL2B-pNIN-GUS-pOsPGD1-SynLjLHK*-24035	EC15027 HYG	EC16915 pL1M-R2-pNIN-GUS-tAcs2-16915	pL1M-F3-pOsPGD1-SynLjLHK*-t35S-EC24004	-	-	EC41766 pELE-3
	EC24036	pL2B-pNIN-GUS-pOsR1G1B-SynLjLHK*-24036	EC15027 HYG	EC16915 pL1M-R2-pNIN-GUS-tAcs2-16915	pL1M-F3-pOsR1G1B-SynLjLHK*-t35S-EC24005	-	-	EC41766 pELE-3
	EC24037	pL2B-pNIN-GUS-pOsEIF5-SynLjLHK*-24037	EC15027 HYG	EC16915 pL1M-R2-pNIN-GUS-tAcs2-16915	pL1M-F3-pOsEIF5-SynLjLHK*-t35S-EC24006	-	-	EC41766 pELE-3
	EC24038	pL2B-pNIN-GUS-pHvPht1.1-SynLjLHK*-24038	EC15027 HYG	EC16915 pL1M-R2-pNIN-GUS-tAcs2-16915	pL1M-F3-pHvPht1.1-SynLjLHK*-t35S-EC24007	-	-	EC41766 pELE-3
	EC24039	pL2B-pNIN-GUS-pHvPht1.2-SynLjLHK*-24039	EC15027 HYG	EC16915 pL1M-R2-pNIN-GUS-tAcs2-16915	pL1M-F3-pHvPht1.2-SynLjLHK*-t35S-EC24008	-	-	EC41766 pELE-3
	EC24040	pL2B-pNIN-GUS-pSlREO-SynLjLHK*-24040	EC15027 HYG	EC16915 pL1M-R2-pNIN-GUS-tAcs2-16915	pL1M-F3-pSlREO-SynLjLHK*-t35S-EC24009	-	-	EC41766 pELE-3
	EC24041	pL2B-pNIN-GUS-pHvIDS2-SynLjLHK*-24041	EC15027 HYG	EC16915 pL1M-R2-pNIN-GUS-tAcs2-16915	pL1M-F3-pHvIDS2-SynLjLHK*-t35S-EC24010	-	-	EC41766 pELE-3
	EC24042	pL2B-pNIN-GUS-pOsRCc3-SynLjLHK*-24042	EC15027 HYG	EC16915 pL1M-R2-pNIN-GUS-tAcs2-16915	pL1M-F3-pOsRCc3-SynLjLHK*-t35S-EC24011	-	-	EC41766 pELE-3
	EC24043	pL2B-pNIN-GUS-pZmRsyn7-SynLjLHK*-24043	EC15027 HYG	EC16915 pL1M-R2-pNIN-GUS-tAcs2-16915	pL1M-F3-pZmRsyn7-SynLjLHK*-t35S-EC24012	-	-	EC41766 pELE-3
	EC24044	pL2B-pNIN-GUS-pIbSRD1-SynLjLHK*-24044	EC15027 HYG	EC16915 pL1M-R2-pNIN-GUS-tAcs2-16915	pL1M-F3-pIbSRD1-SynLjLHK*-t35S-EC24013	-	-	EC41766 pELE-3
	EC24045	pL2B-pNIN-GUS-pOsHPX1-SynLjLHK*-24045	EC15027 HYG	EC16915 pL1M-R2-pNIN-GUS-tAcs2-16915	pL1M-F3-pOsHPX1-SynLjLHK*-t35S-EC24014	-	-	EC41766 pELE-3
	EC24046	pL2B-pNIN-GUS-pOsUBI3-SynLjLHK*-24046	EC15027 HYG	EC16915 pL1M-R2-pNIN-GUS-tAcs2-16915	pL1M-F3-pOsUBI3-SynLjLHK*-t35S-EC24015	-	-	EC41766 pELE-3
	EC24047	pL2B-pNIN-GUS-pBdEF1a-SynLjLHK*-24047	EC15027 HYG	EC16915 pL1M-R2-pNIN-GUS-tAcs2-16915	pL1M-F3-pBdEF1a-SynLjLHK*-t35S-EC24016	-	-	EC41766 pELE-3
	EC24048	pL2B-pNIN-GUS-pBdUBI10-SynLjLHK*-24048	EC15027 HYG	EC16915 pL1M-R2-pNIN-GUS-tAcs2-16915	pL1M-F3-pBdUBI10-SynLjLHK*-t35S-EC24017	-	-	EC41766 pELE-3
	EC24049	pL2B-pNIN-GUS-pZmTUBULIN1α-SynLjLHK*-24049	EC15027 HYG	EC16915 pL1M-R2-pNIN-GUS-tAcs2-16915	pL1M-F3-pZmTUBULIN1α-SynLjLHK*-t35S-EC24018	-	-	EC41766 pELE-3
	EC24050	pL2B-pNIN-GUS-pZmTUBULIN2α-SynLjLHK*-24050	EC15027 HYG	EC16915 pL1M-R2-pNIN-GUS-tAcs2-16915	pL1M-F3-pZmTUBULIN2α-SynLjLHK*-t35S-EC24019	-	-	EC41766 pELE-3
	EC24051	pL2B-pNIN-GUS-pZmEF1α-SynLjLHK*-24051	EC15027 HYG	EC16915 pL1M-R2-pNIN-GUS-tAcs2-16915	pL1M-F3-pZmEF1α-SynLjLHK*-t35S-EC24020	-	-	EC41766 pELE-3
	EC24052	pL2B-pNIN-GUS-pZmPIP2.1-SynLjLHK*-24052	EC15027 HYG	EC16915 pL1M-R2-pNIN-GUS-tAcs2-16915	pL1M-F3-pZmPIP2.1-SynLjLHK*-t35S-EC24021	-	-	EC41766 pELE-3
	EC24053	pL2B-pNIN-GUS-pOsRootSpecific1-SynLjLHK*-24053	EC15027 HYG	EC16915 pL1M-R2-pNIN-GUS-tAcs2-16915	pL1M-F3-pOsRootSpecific1-SynLjLHK*-t35S-EC24022	-	-	EC41766 pELE-3
	EC24054	pL2B-pNIN-GUS-pOsRootSpecific2-SynLjLHK*-24054	EC15027 HYG	EC16915 pL1M-R2-pNIN-GUS-tAcs2-16915	pL1M-F3-pOsRootSpecific2-SynLjLHK*-t35S-EC24023	-	-	EC41766 pELE-3
	EC24055	pL2B-pNIN-GUS-p35Ss-SynLjLHK*-24055	EC15027 HYG	EC16915 pL1M-R2-pNIN-GUS-tAcs2-16915	pL1M-F3-p35Ss-SynLjLHK*-t35S-EC24024	-	-	EC41766 pELE-3
	EC24056	pL2B-pNIN-GUS-AtUBI10-SynLjLHK*-24056	EC15027 HYG	EC16915 pL1M-R2-pNIN-GUS-tAcs2-16915	pL1M-F3-AtUBI10-SynLjLHK*-t35S-EC24025	-	-	EC41766 pELE-3
	EC24057	pL2B-pNIN-GUS-PvUBI1-SynLjLHK*-24057	EC15027 HYG	EC16915 pL1M-R2-pNIN-GUS-tAcs2-16915	pL1M-F3-PvUBI1-SynLjLHK*-t35S-EC24026	-	-	EC41766 pELE-3
	EC24058	pL2B-pNIN-GUS-PvUBI2-SynLjLHK*-24058	EC15027 HYG	EC16915 pL1M-R2-pNIN-GUS-tAcs2-16915	pL1M-F3-PvUBI2-SynLjLHK*-t35S-EC24027	-	-	EC41766 pELE-3
	EC24059	pL2B-pNIN-GUS-pOsACT1-intron-SynLjLHK*-24059	EC15027 HYG	EC16915 pL1M-R2-pNIN-GUS-tAcs2-16915	pL1M-F3-pOsACT1-intron-SynLjLHK*-t35S-EC24028	-	-	EC41766 pELE-3
	Promoter-NFR constructs for Lotus japonicus
	Level 1 constructs
	ID	Standard name	Backbone	PU	S/SC	C/C2	T
	EC25341	pL1M-R3-pZmUbi-NLS-YC3.6-tNOS	pL1V-R3-47822	EC15455-pL0M-PU-pZm-UBI-intron 1	EC25022-SC-NLS-YC3.6	-	pL0M-T-Nos-1-41421
	EC25343	pL1M-R3-35S(long)-NLS-dsRed-tNos	pL1V-R3-47822	EC51266-pL0M-PU-long 35S pro+TMV	EC15101-pL0M-S-NLS-15101	EC25007-pL0M-C-dsRed	pL0M-T-Nos-1-41421
	EC25344	pL1M-F5-pSIREO-LjNfr1_G-tOcs	pL1V-F5-47772	EC15306-pL0M-PU-pSlREO	EC25333-pL0M-SC-LjNfr1_G	-	pL0M-T-Ocs-1-41432
	EC25345	pL1M-F5-pIbSRD1-LjNfr1_G-tOcs	pL1V-F5-47772	EC15315-pL0M-PU-pIbSRD1	EC25333-pL0M-SC-LjNfr1_G	-	pL0M-T-Ocs-1-41432
	EC25346	pL1M-F5-pHvIDS2-LjNfr1_G-tOcs	pL1V-F5-47772	EC15307-pL0M-PU-pHvIDS2	EC25333-pL0M-SC-LjNfr1_G	-	pL0M-T-Ocs-1-41432
	EC25347	pL1M-F5-pOsRS2-LjNfr1_G-tOcs	pL1V-F5-47772	EC15765-pL0M-PU-pOsRS2	EC25333-pL0M-SC-LjNfr1_G	-	pL0M-T-Ocs-1-41432
	EC25348	pL1M-F5-pHvPht1.1-LjNfr1_G-tOcs	pL1V-F5-47772	EC15304-pL0M-PU-pHvPht1.1	EC25333-pL0M-SC-LjNfr1_G	-	pL0M-T-Ocs-1-41432
	EC25349	pL1M-F5-pHvPht1.2-LjNfr1_G-tOcs	pL1V-F5-47772	EC15305-pL0M-PU-pHvPht1.2	EC25333-pL0M-SC-LjNfr1_G	-	pL0M-T-Ocs-1-41432
	EC25350	pL1M-F5-pOsRS1-LjNfr1_G-tOcs	pL1V-F5-47772	EC15764-pL0M-PU-pOsRS1	EC25333-pL0M-SC-LjNfr1_G	-	pL0M-T-Ocs-1-41432
	EC25351	pL1M-F5-pOsRCc3-LjNfr1_G-tOcs	pL1V-F5-47772	EC15308-pL0M-PU-pOsRCc3	EC25333-pL0M-SC-LjNfr1_G	-	pL0M-T-Ocs-1-41432
	EC25352	pL1M-F5-pOsHPX1-LjNfr1_G-tOcs	pL1V-F5-47772	EC15316-pL0M-PU-pOsHPX1	EC25333-pL0M-SC-LjNfr1_G	-	pL0M-T-Ocs-1-41432
	EC25353	pL1M-F5-pLjNfr1-LjNfr1_G-tOcs	pL1V-F5-47772	EC25009-pL0M-PU-pLjNfr1	EC25333-pL0M-SC-LjNfr1_G	-	pL0M-T-Ocs-1-41432
	EC25354	pL1M-F5-pLjUBI-LjNfr1_G-tOcs	pL1V-F5-47772	EC15251-pL0M-PU-pLjUBI	EC25333-pL0M-SC-LjNfr1_G	-	pL0M-T-Ocs-1-41432
	EC25366	pL1M-F5-pOsCC1-LjNfr1_G-tOcs	pL1V-F5-47772	EC15298-pL0M-PU-pOsCC1	EC25333-pL0M-SC-LjNfr1_G	-	pL0M-T-Ocs-1-41432
	EC25367	pL1M-F5-pOsSCP1-LjNfr1_G-tOcs	pL1V-F5-47772	EC15300-pL0M-PU-pOsSCP1	EC25333-pL0M-SC-LjNfr1_G	-	pL0M-T-Ocs-1-41432
	EC25368	pL1M-F5-pBdEF1a-LjNfr1_G-tOcs	pL1V-F5-47772	EC15336-pL0M-PU-pBdEF1a	EC25333-pL0M-SC-LjNfr1_G	-	pL0M-T-Ocs-1-41432
	EC25369	pL1M-F5-pZmEF1a-LjNfr1_G-tOcs	pL1V-F5-47772	EC15535-pL0M-PU-pZmEF1a-15535	EC25333-pL0M-SC-LjNfr1_G	-	pL0M-T-Ocs-1-41432
	EC25370	pL1M-F5-pOsPGD1-LjNfr1_G-tOcs	pL1V-F5-47772	EC15301-pL0M-PU-pOsPGD1-15301	EC25333-pL0M-SC-LjNfr1_G	-	pL0M-T-Ocs-1-41432
	EC25371	pL1M-F5-pOsR1G1B-LjNfr1_G-tOcs	pL1V-F5-47772	EC15302-pL0M-PU-pOsR1G1B-15302	EC25333-pL0M-SC-LjNfr1_G	-	pL0M-T-Ocs-1-41432
	EC25372	pL1M-F5-pZmPIP2.1-LjNfr1_G-tOcs	pL1V-F5-47772	EC15536-pL0M-PU-pZmPIP2.1	EC25333-pL0M-SC-LjNfr1_G	-	pL0M-T-Ocs-1-41432
	EC25373	pL1M-F5-pOsUBI3-intron-LjNfr1_G-tOcs	pL1V-F5-47772	EC15328-pL0M-PU-pOsUBI3-intron	EC25333-pL0M-SC-LjNfr1_G	-	pL0M-T-Ocs-1-41432
	EC25374	pL1M-F5-pZmTUBULIN1a-LjNfr1_G-tOcs	pL1V-F5-47772	EC15333-pL0M-PU-pZmTUBULIN1a	EC25333-pL0M-SC-LjNfr1_G	-	pL0M-T-Ocs-1-41432
	EC25375	pL1M-F5-pZmTUBULIN2a-LjNfr1_G-tOcs	pL1V-F5-47772	EC15334-pL0M-PU-pZmTUBULIN2a	EC25333-pL0M-SC-LjNfr1_G	-	pL0M-T-Ocs-1-41432
	EC25376	pL1M-F5-pOsEIF5-LjNfr1_G-tOcs	pL1V-F5-47772	EC15303-pL0M-PU-pOsEIF5	EC25333-pL0M-SC-LjNfr1_G	-	pL0M-T-Ocs-1-41432
	EC25377	pL1M-F5-pBdUBI10-LjNfr1_G-tOcs	pL1V-F5-47772	EC15337-pL0M-PU-pBdUBI10	EC25333-pL0M-SC-LjNfr1_G	-	pL0M-T-Ocs-1-41432
	EC25378	pL1M-F5-pZmRsyn7-LjNfr1_G-tOcs	pL1V-F5-47772	EC15309-pL0M-PU-pZmRsyn7	EC25333-pL0M-SC-LjNfr1_G	-	pL0M-T-Ocs-1-41432
	EC25355	pL1M-F6-pSIREO-LjNfr5-cY-t35S	pL1V-F6-47781	EC15306-pL0M-PU-pSlREO	EC25016-pL0M-SC1-LjNfr5	EC10049-pL0M-C2-VYCE	EC41414-T35s
	EC25356	pL1M-F6-pIbSRD1-LjNfr5-cY-t35S	pL1V-F6-47781	EC15315-pL0M-PU-pIbSRD1	EC25016-pL0M-SC1-LjNfr5	EC10049-pL0M-C2-VYCE	EC41414-T35s
	EC25357	pL1M-F6-pHvIDS2-LjNfr5-cY-t35S	pL1V-F6-47781	EC15307-pL0M-PU-pHvIDS2	EC25016-pL0M-SC1-LjNfr5	EC10049-pL0M-C2-VYCE	EC41414-T35s
	EC25358	pL1M-F6-pOsRS2-LjNfr5-cY-t35S	pL1V-F6-47781	EC15765-pL0M-PU-pOsRS2	EC25016-pL0M-SC1-LjNfr5	EC10049-pL0M-C2-VYCE	EC41414-T35s
	EC25359	pL1M-F6-pHvPht1.1-LjNfr5-cY-t35S	pL1V-F6-47781	EC15304-pL0M-PU-pHvPht1.1	EC25016-pL0M-SC1-LjNfr5	EC10049-pL0M-C2-VYCE	EC41414-T35s
	EC25360	pL1M-F6-pHvPht1.2-LjNfr5-cY-t35S	pL1V-F6-47781	EC15305-pL0M-PU-pHvPht1.2	EC25016-pL0M-SC1-LjNfr5	EC10049-pL0M-C2-VYCE	EC41414-T35s
	EC25361	pL1M-F6-pOsRS1-LjNfr5-cY-t35S	pL1V-F6-47781	EC15764-pL0M-PU-pOsRS1	EC25016-pL0M-SC1-LjNfr5	EC10049-pL0M-C2-VYCE	EC41414-T35s
	EC25362	pL1M-F6-pOsRCc3-LjNfr5-cY-t35S	pL1V-F6-47781	EC15308-pL0M-PU-pOsRCc3	EC25016-pL0M-SC1-LjNfr5	EC10049-pL0M-C2-VYCE	EC41414-T35s
	EC25363	pL1M-F6-pOsHPX1-LjNfr5-cY-t35S	pL1V-F6-47781	EC15316-pL0M-PU-pOsHPX1	EC25016-pL0M-SC1-LjNfr5	EC10049-pL0M-C2-VYCE	EC41414-T35s
	EC25364	pL1M-F6-pLjNfr1-LjNfr5-cY-t35S	pL1V-F6-47781	EC25010-pL0M-PU-pLjNfr5	EC25016-pL0M-SC1-LjNfr5	EC10049-pL0M-C2-VYCE	EC41414-T35s
	EC25365	pL1M-F6-pLjUBI-LjNfr5-cY-t35S	pL1V-F6-47781	EC15251-pL0M-PU-pLjUBI	EC25016-pL0M-SC1-LjNfr5	EC10049-pL0M-C2-VYCE	EC41414-T35s
	EC25379	pL1M-F6-pOsCC1-LjNfr5-cY-t35S	pL1V-F6-47781	EC15298-pL0M-PU-pOsCC1	EC25016-pL0M-SC1-LjNfr5	EC10049-pL0M-C2-VYCE	EC41414-T35s
	EC25380	pL1M-F6-pOsSCP1-LjNfr5-cY-t35S	pL1V-F6-47781	EC15300-pL0M-PU-pOsSCP1	EC25016-pL0M-SC1-LjNfr5	EC10049-pL0M-C2-VYCE	EC41414-T35s
	EC25381	pL1M-F6-pBdEF1a-LjNfr5-cY-t35S	pL1V-F6-47781	EC15336-pL0M-PU-pBdEF1a	EC25016-pL0M-SC1-LjNfr5	EC10049-pL0M-C2-VYCE	EC41414-T35s
	EC25382	pL1M-F6-pZmEF1a-LjNfr5-cY-t35S	pL1V-F6-47781	EC15535-pL0M-PU-pZmEF1a-15535	EC25016-pL0M-SC1-LjNfr5	EC10049-pL0M-C2-VYCE	EC41414-T35s
	EC25383	pL1M-F6-pOsPGD1-LjNfr5-cY-t35S	pL1V-F6-47781	EC15301-pL0M-PU-pOsPGD1-15301	EC25016-pL0M-SC1-LjNfr5	EC10049-pL0M-C2-VYCE	EC41414-T35s
	EC25384	pL1M-F6-pOsR1G1B-LjNfr5-cY-t35S	pL1V-F6-47781	EC15302-pL0M-PU-pOsR1G1B-15302	EC25016-pL0M-SC1-LjNfr5	EC10049-pL0M-C2-VYCE	EC41414-T35s
	EC25385	pL1M-F6-pZmPIP2.1-LjNfr5-cY-t35S	pL1V-F6-47781	EC15536-pL0M-PU-pZmPIP2.1	EC25016-pL0M-SC1-LjNfr5	EC10049-pL0M-C2-VYCE	EC41414-T35s
	EC25386	pL1M-F6-pOsUBI3-intron-LjNfr5-cY-t35S	pL1V-F6-47781	EC15328-pL0M-PU-pOsUBI3-intron	EC25016-pL0M-SC1-LjNfr5	EC10049-pL0M-C2-VYCE	EC41414-T35s
	EC25387	pL1M-F6-pZmTUBULIN1a-LjNfr5-cY-t35S	pL1V-F6-47781	EC15333-pL0M-PU-pZmTUBULIN1a	EC25016-pL0M-SC1-LjNfr5	EC10049-pL0M-C2-VYCE	EC41414-T35s
	EC25388	pL1M-F6-pZmTUBULIN2a-LjNfr5-cY-t35S	pL1V-F6-47781	EC15334-pL0M-PU-pZmTUBULIN2a	EC25016-pL0M-SC1-LjNfr5	EC10049-pL0M-C2-VYCE	EC41414-T35s
	EC25389	pL1M-F6-pOsEIF5-LjNfr5-cY-t35S	pL1V-F6-47781	EC15303-pL0M-PU-pOsEIF5-	EC25016-pL0M-SC1-LjNfr5	EC10049-pL0M-C2-VYCE	EC41414-T35s
	EC25390	pL1M-F6-pBdUBI10-LjNfr5-cY-t35S	pL1V-F6-47781	EC15337-pL0M-PU-pBdUBI10	EC25016-pL0M-SC1-LjNfr5	EC10049-pL0M-C2-VYCE	EC41414-T35s
	EC25391	pL1M-F6-pZmRsyn7-LjNfr5-cY-t35S	pL1V-F6-47781	EC15309-pL0M-PU-pZmRsyn7	EC25016-pL0M-SC1-LjNfr5	EC10049-pL0M-C2-VYCE	EC41414-T35s
	Level 2 constructs
	ID	Standard name	2i-1 Backbone	Additional Insert 1	Additional Insert 2	Additional Insert 3	Additional Insert 4	End linker
	EC25442	EC25442-pIV10-L2-pNIN:GUS-pEPR3:tVen-p35S-NLS-dsRed-25442 (empty vector)	EC252418 pIV10-L2V-pNIN:GUS-pEPR3:tVen-p35S-NLS-dsRed	-	-	-	-	EC41780 pELE-4
	EC25443	EC25443-pIV10-L2-pNIN:GUS-pEPR3:tVen-p35S-NLS-dsRed-pSIREO-LjNfr1_G-pOcHPX1-LjNfr5-cY-25443	EC252418 pIV10-L2V-pNIN:GUS-pEPR3:tVen-p35S-NLS-dsRed	EC25344 pL1M-F5-pSIREO-LjNfr1_G-tOcs	EC25363 pL1M-F6-pOsHPX1-LjNfr5-cY-t35S	-	-	EC41822 pELE-6
	EC25444	EC25444-pIV10-L2-pNIN:GUS-pEPR3:tVen-p35S-NLS-dsRed-pIbSRD1-LjNfr1_G-pSIREO-LjNfr5-cY-254244	EC252418 pIV10-L2V-pNIN:GUS-pEPR3:tVen-p35S-NLS-dsRed	EC25345 pL1M-F5-pIbSRD1-LjNfr1_G-tOcs	EC25355 pL1M-F6-pSIREO-LjNfr5-cY-t35S	-	-	EC41822 pELE-6
	EC25445	EC25445-pIV10-L2-pNIN:GUS-pEPR3:tVen-p35S-NLS-dsRed-pHvIDS2-LjNfr1_G-pIbSRD1-LjNfr5-cY-25445	EC252418 pIV10-L2V-pNIN:GUS-pEPR3:tVen-p35S-NLS-dsRed	EC25346 pL1M-F5-pHvIDS2-LjNfr1_G-tOcs	EC25356 pL1M-F6-pIbSRD1-LjNfr5-cY-t35S	-	-	EC41822 pELE-6
	EC25446	EC25446-pIV10-L2-pNIN:GUS-pEPR3:tVen-p35S-NLS-dsRed-pOsRS2-LjNfr1_G-pHvIDS2-LjNfr5-cY-25446	EC252418 pIV10-L2V-pNIN:GUS-pEPR3:tVen-p35S-NLS-dsRed	EC25347 pL1M-F5-pOsRS2-LjNfr1_G-tOcs	EC25357 pL1M-F6-pHvIDS2-LjNfr5-cY-t35S	-	-	EC41822 pELE-6
	EC25447	EC25447-pIV10-L2-pNIN:GUS-pEPR3:tVen-p35S-NLS-dsRed-pHvPht1.1-LjNfr1_G-pOsRS2-LjNfr5-cY-25447	EC252418 pIV10-L2V-pNIN:GUS-pEPR3:tVen-p35S-NLS-dsRed	EC25348 pL1M-F5-pHvPht1.1-LjNfr1_G-tOcs	EC25358 pL1M-F6-pOsRS2-LjNfr5-cY-t35S	-	-	EC41822 pELE-6
	EC25448	EC25448-pIV10-L2-pNIN:GUS-pEPR3:tVen-p35S-NLS-dsRed-pHvPht1.2-LjNfr1_G-pHvPht1.1-LjNfr5-cY-25448	EC252418 pIV10-L2V-pNIN:GUS-pEPR3:tVen-p35S-NLS-dsRed	EC25349 pL1M-F5-pHvPht1.2-LjNfr1_G-tOcs	EC25359 pL1M-F6-pHvPht1.1-LjNfr5-cY-t35S	-	-	EC41822 pELE-6
	EC25449	EC25449-pIV10-L2-pNIN:GUS-pEPR3:tVen-p35S-NLS-dsRed-pOsRS1-LjNfr1_G-pHvPht1.2-LjNfr5-cY-25449	EC252418 pIV10-L2V-pNIN:GUS-pEPR3:tVen-p35S-NLS-dsRed	EC25350 pL1M-F5-pOsRS1-LjNfr1_G-tOcs	EC25360 pL1M-F6-pHvPht1.2-LjNfr5-cY-t35S	-	-	EC41822 pELE-6
	EC25450	EC25450-pIV10-L2-pNIN:GUS-pEPR3:tVen-p35S-NLS-dsRed-pOsRCc3-LjNfr1_G-pOsRS1-LjNfr5-cY-25450	EC252418 pIV10-L2V-pNIN:GUS-pEPR3:tVen-p35S-NLS-dsRed	EC25351 pL1M-F5-pOsRCc3-LjNfr1_G-tOcs	EC25361 pL1M-F6-pOsRS1-LjNfr5-cY-t35S	-	-	EC41822 pELE-6
	EC25451	EC25451-pIV10-L2-pNIN:GUS-pEPR3:tVen-p35S-NLS-dsRed-pOsHPX1-LjNfr1_G-pOsRCc3-LjNfr5-cY-25451	EC252418 pIV10-L2V-pNIN:GUS-pEPR3:tVen-p35S-NLS-dsRed	EC25352 pL1M-F5-pOsHPX1-LjNfr1_G-tOcs	EC25362 pL1M-F6-pOsRCc3-LjNfr5-cY-t35S	-	-	EC41822 pELE-6
	EC25452	EC25452-pIV10-L2-pNIN:GUS-pEPR3:tVen-p35S-NLS-dsRed-pOsCC1-LjNfr1_G-pZmRsyn7-LjNfr5-cY-25452	EC252418 pIV10-L2V-pNIN:GUS-pEPR3:tVen-p35S-NLS-dsRed	EC25366 pL1M-F5-pOsCC1-LjNfr1_G-tOcs	EC25391 pL1M-F6-pZmRsyn7-LjNfr5-cY-t35S	-	-	EC41822 pELE-6
	EC25453	EC25453-pIV10-L2-pNIN:GUS-pEPR3:tVen-p35S-NLS-dsRed-pOsSCP1-LjNfr1_G-pOsCC1-LjNfr5-cY-25453	EC252418 pIV10-L2V-pNIN:GUS-pEPR3:tVen-p35S-NLS-dsRed	EC25367 pL1M-F5-pOsSCP1-LjNfr1_G-tOcs	EC25379 pL1M-F6-pOsCC1-LjNfr5-cY-t35S	-	-	EC41822 pELE-6
	EC25454	EC25454-pIV10-L2-pNIN:GUS-pEPR3:tVen-p35S-NLS-dsRed-pBdEF1a-LjNfr1_G-pOsSCP1-LjNfr5-cY-25454	EC252418 pIV10-L2V-pNIN:GUS-pEPR3:tVen-p35S-NLS-dsRed	EC25368 pL1M-F5-pBdEF1a-LjNfr1_G-tOcs	EC25380 pL1M-F6-pOsSCP1-LjNfr5-cY-t35S	-	-	EC41822 pELE-6
	EC25455	EC25455-pIV10-L2-pNIN:GUS-pEPR3:tVen-p35S-NLS-dsRed-pZmEF1a-LjNfr1_G-pBdEF1a-LjNfr5-cY-25455	EC252418 pIV10-L2V-pNIN:GUS-pEPR3:tVen-p35S-NLS-dsRed	EC25369 pL1M-F5-pZmEF1a-LjNfr1_G-tOcs	EC25381 pL1M-F6-pBdEF1a-LjNfr5-cY-t35S	-	-	EC41822 pELE-6
	EC25456	EC25456-pIV10-L2-pNIN:GUS-pEPR3:tVen-p35S-NLS-dsRed-pOsPGD1-LjNfr1_G-pZmEF1a-LjNfr5-cY-25456	EC252418 pIV10-L2V-pNIN:GUS-pEPR3:tVen-p35S-NLS-dsRed	EC25370 pL1M-F5-pOsPGD1-LjNfr1_G-tOcs	EC25382 pL1M-F6-pZmEF1a-LjNfr5-cY-t35S	-	-	EC41822 pELE-6
	EC25457	EC25457-pIV10-L2-pNIN:GUS-pEPR3:tVen-p35S-NLS-dsRed-pOsR1G1B-LjNfr1_G-pOsPGD1-LjNfr5-cY-25457	EC252418 pIV10-L2V-pNIN:GUS-pEPR3:tVen-p35S-NLS-dsRed	EC25371 pL1M-F5-pOsR1G1B-LjNfr1_G-tOcs	EC25383 pL1M-F6-pOsPGD1-LjNfr5-cY-t35S	-	-	EC41822 pELE-6
	EC25458	EC25458-pIV10-L2-pNIN:GUS-pEPR3:tVen-p35S-NLS-dsRed-pZmPIP2.1-LjNfr1_G-pOsR1G1B-LjNfr5-cY-25458	EC252418 pIV10-L2V-pNIN:GUS-pEPR3:tVen-p35S-NLS-dsRed	EC25372 pL1M-F5-pZmPIP2.1-LjNfr1_G-tOcs	EC25384 pL1M-F6-pOsR1G1B-LjNfr5-cY-t35S	-	-	EC41822 pELE-6
	EC25459	EC25459-pIV10-L2-pNIN:GUS-pEPR3:tVen-p35S-NLS-dsRed-pOsUBI3-LjNfr1_G-pZmPIP2.1-LjNfr5-cY-25459	EC252418 pIV10-L2V-pNIN:GUS-pEPR3:tVen-p35S-NLS-dsRed	EC25373 pL1M-F5-pOsUBI3-intron-LjNfr1_G-tOcs	EC25385 pL1M-F6-pZmPIP2.1-LjNfr5-cY-t35S	-	-	EC41822 pELE-6
	EC25460	EC25460-pIV10-L2-pNIN:GUS-pEPR3:tVen-p35S-NLS-dsRed-pZmTUBULIN1a-LjNfr1_G-pOsUBI3-LjNfr5-cY-25460	EC252418 pIV10-L2V-pNIN:GUS-pEPR3:tVen-p35S-NLS-dsRed	EC25374 pL1M-F5-pZmTUBULIN1a-LjNfr1_G-tOcs	EC25386 pL1M-F6-pOsUBI3-intron-LjNfr5-cY-t35S	-	-	EC41822 pELE-6
	EC25461	EC25461-pIV10-L2-pNIN:GUS-pEPR3:tVen-p35S-NLS-dsRed-pZmTUBULIN2a-LjNfr1_G-pZmTUBULIN1a-LjNfr5-cY-25461	EC252418 pIV10-L2V-pNIN:GUS-pEPR3:tVen-p35S-NLS-dsRed	EC25375 pL1M-F5-pZmTUBULIN2a-LjNfr1_G-tOcs	EC25387 pL1M-F6-pZmTUBULIN1a-LjNfr5-cY-t35S	-	-	EC41822 pELE-6
	EC25462	EC25462-pIV10-L2-pNIN:GUS-pEPR3:tVen-p35S-NLS-dsRed-pOsEIF5-LjNfr1_G-pZmTUBULIN2a-LjNfr5-cY-25462	EC252418 pIV10-L2V-pNIN:GUS-pEPR3:tVen-p35S-NLS-dsRed	EC25376 pL1M-F5-pOsEIF5-LjNfr1_G-tOcs	EC25388 pL1M-F6-pZmTUBULIN2a-LjNfr5-cY-t35S	-	-	EC41822 pELE-6
	EC25463	EC25463-pIV10-L2-pNIN:GUS-pEPR3:tVen-p35S-NLS-dsRed-pBdUBI10-LjNfr1_G-pOsEIF5-LjNfr5-cY-25463	EC252418 pIV10-L2V-pNIN:GUS-pEPR3:tVen-p35S-NLS-dsRed	EC25377 pL1M-F5-pBdUBI10-LjNfr1_G-tOcs	EC25389 pL1M-F6-pOsEIF5-LjNfr5-cY-t35S	-	-	EC41822 pELE-6
	EC25464	EC25464-pIV10-L2-pNIN:GUS-pEPR3:tVen-p35S-NLS-dsRed-pZmRsyn7-LjNfr1_G-pBdUBI10-LjNfr5-cY-25464	EC252418 pIV10-L2V-pNIN:GUS-pEPR3:tVen-p35S-NLS-dsRed	EC25378 pL1M-F5-pZmRsyn7-LjNfr1_G-tOcs	EC25390 pL1M-F6-pBdUBI10-LjNfr5-cY-t35S	-	-	EC41822 pELE-6
	EC25465	EC25465-pIV10-L2-pNIN:GUS-pEPR3:tVen-p35S-NLS-dsRed-pLjNfr1-LjNfr1_G-pLjNfr5-LjNfr5-cY-25465	EC252418 pIV10-L2V-pNIN:GUS-pEPR3:tVen-p35S-NLS-dsRed	EC25353 pL1M-F5-pLjNfr1-LjNfr1_G-tOcs	EC25364 pL1M-F6-pLjNfr5-LjNfr5-cY-t35S	-	-	EC41822 pELE-6
	EC25466	EC25466-pIV10-L2-pNIN:GUS-pEPR3:tVen-p35S-NLS-dsRed-pLjUBI-LjNfr1_G-pLjUBI-LjNfr5-cY-25466	EC252418 pIV10-L2V-pNIN:GUS-pEPR3:tVen-p35S-NLS-dsRed	EC25354 pL1M-F5-pLjUBI-LjNfr1_G-tOcs	EC25365 pL1M-F6-pLjUBI-LjNfr5-cY-t35S	-	-	EC41822 pELE-6
